# Supplementary material for: ﻿A new Asian lazy toad of the genus Scutiger Theobald, 1868 (Anura, Megophryidae) from southern Tibet, China
Source: Zookeys. 2023 Dec 20;1187:31–62. doi: 10.3897/zookeys.1187.107958 (PMC10838179; doi:10.3897/zookeys.1187.107958)
Supplement: XML Treatment for Scutiger luozhaensis [file zookeys.1187.107958-treatment1.xml]

<!DOCTYPE tp:taxon-treatment
  PUBLIC "-//TaxonX//DTD Taxonomic Treatment Publishing DTD v0 20100105//EN" "tax-treatment-NSO.dtd">
<tp:taxon-treatment xmlns:tp="http://www.plazi.org/taxpub"><tp:treatment-meta><kwd-group><label>Taxon classification</label><kwd>
                <named-content content-type="kingdom">Animalia</named-content>
              </kwd><kwd>
                <named-content content-type="order">Anura</named-content>
              </kwd><kwd>
                <named-content content-type="family">Megophryidae</named-content>
              </kwd></kwd-group><mixed-citation publication-type="journal"><person-group><name><surname>Shi</surname><given-names>Sheng-Chao</given-names></name><name><surname>Sui</surname><given-names>Lu-Lu</given-names></name><name><surname>Ma</surname><given-names>Shun</given-names></name><name><surname>Ji</surname><given-names>Fei-Rong</given-names></name><name><surname>Bu-Dian</surname><given-names>A-Yi</given-names></name><name><surname>Jiang</surname><given-names>Jian-Ping</given-names></name></person-group><article-title>﻿A new Asian lazy toad of the genus <italic><tp:taxon-name><tp:taxon-name-part taxon-name-part-type="genus" reg="Scutiger">Scutiger</tp:taxon-name-part></tp:taxon-name></italic> Theobald, 1868 (<tp:taxon-name><tp:taxon-name-part taxon-name-part-type="order">Anura</tp:taxon-name-part></tp:taxon-name>, <tp:taxon-name><tp:taxon-name-part taxon-name-part-type="family">Megophryidae</tp:taxon-name-part></tp:taxon-name>) from southern Tibet, China</article-title><source>Zookeys</source><day>20</day><month>12</month><year>2023</year><volume>1187</volume><fpage>31</fpage><lpage>62</lpage><pub-id pub-id-type="doi">10.3897/zookeys.1187.107958</pub-id></mixed-citation></tp:treatment-meta><tp:nomenclature><label>﻿</label><tp:taxon-name>
              <object-id xmlns:xlink="http://www.w3.org/1999/xlink" content-type="arpha" xlink:type="simple">11764269-F481-5CC0-BD5D-9CABF96DBAB4</object-id>
              <tp:taxon-name-part taxon-name-part-type="genus" reg="Scutiger">Scutiger</tp:taxon-name-part>
              <tp:taxon-name-part taxon-name-part-type="species" reg="luozhaensis">luozhaensis</tp:taxon-name-part>
              <object-id xmlns:xlink="http://www.w3.org/1999/xlink" content-type="zoobank" xlink:type="simple">https://zoobank.org/4DD29214-7B65-484E-A51F-297C8BF26545</object-id>
            </tp:taxon-name><tp:taxon-status xmlns:xlink="http://www.w3.org/1999/xlink" xlink:type="simple">sp. nov.</tp:taxon-status><xref ref-type="fig" rid="F4">Figs 4</xref><xref ref-type="fig" rid="F5">, 5</xref><xref ref-type="fig" rid="F6">, 6</xref><xref ref-type="fig" rid="F7">, 7</xref><xref ref-type="fig" rid="F8">, 8</xref><xref ref-type="table" rid="T3">; Tables 3</xref><xref ref-type="table" rid="T4">, 4</xref><xref ref-type="table" rid="T5">, 5</xref><xref ref-type="supplementary-material" rid="S3">; Suppl. materials 3</xref><xref ref-type="supplementary-material" rid="S4">, 4</xref></tp:nomenclature><tp:treatment-sec sec-type="type material" id="SECID0EJ6BK"><title>Type material.</title><p><bold><italic>Holotype</italic></bold>: <named-content xmlns:xlink="http://www.w3.org/1999/xlink" content-type="dwc:institutional_code" xlink:title="Herpetology Museum of Chengdu Institute of Biology" xlink:href="http://grbio.org/institution/chengdu-institute-biology" xlink:type="simple">CIB</named-content> 119115, adult male, collected from Gari Village, Se Town, Luozha County, Tibet, China (<named-content xmlns:xlink="http://www.w3.org/1999/xlink" content-type="dwc:verbatimCoordinates" xlink:type="simple"><named-content content-type="geo-json" specific-use="{&#34;type&#34;:&#34;Point&#34;,&#34;coordinates&#34;:[90.784200,28.241300]}" id="NCID0E26BK" xlink:type="simple">28.2413°N, 90.7842°E</named-content></named-content>, 4150 m a.s.l.) by Sheng-Chao Shi, Peng Yan and Shun Ma on August 3<sup>rd</sup>, 2021. The holotype was found on alpine meadow aside a stream at night.</p><p><bold><italic>Paratypes</italic></bold>: 8 specimens: <named-content xmlns:xlink="http://www.w3.org/1999/xlink" content-type="dwc:institutional_code" xlink:title="Herpetology Museum of Chengdu Institute of Biology" xlink:href="http://grbio.org/institution/chengdu-institute-biology" xlink:type="simple">CIB</named-content> 119116, adult male, collected at the same date and location as holotype; <named-content xmlns:xlink="http://www.w3.org/1999/xlink" content-type="dwc:institutional_code" xlink:title="Herpetology Museum of Chengdu Institute of Biology" xlink:href="http://grbio.org/institution/chengdu-institute-biology" xlink:type="simple">CIB</named-content> 119117–119118, two adult males, and <named-content xmlns:xlink="http://www.w3.org/1999/xlink" content-type="dwc:institutional_code" xlink:title="Herpetology Museum of Chengdu Institute of Biology" xlink:href="http://grbio.org/institution/chengdu-institute-biology" xlink:type="simple">CIB</named-content> 119122–119123, two adult females collected at Gari village, Se Town (<named-content xmlns:xlink="http://www.w3.org/1999/xlink" content-type="dwc:verbatimCoordinates" xlink:type="simple"><named-content content-type="geo-json" specific-use="{&#34;type&#34;:&#34;Point&#34;,&#34;coordinates&#34;:[90.829000,28.220900]}" id="NCID0EYACK" xlink:type="simple">28.2209°N, 90.8290°E</named-content></named-content>, 3970 m a.s.l.); <named-content xmlns:xlink="http://www.w3.org/1999/xlink" content-type="dwc:institutional_code" xlink:title="Herpetology Museum of Chengdu Institute of Biology" xlink:href="http://grbio.org/institution/chengdu-institute-biology" xlink:type="simple">CIB</named-content> 119119, adult female, collected adjacent to holotype at Gari village, Se Town (<named-content xmlns:xlink="http://www.w3.org/1999/xlink" content-type="dwc:verbatimCoordinates" xlink:type="simple"><named-content content-type="geo-json" specific-use="{&#34;type&#34;:&#34;Point&#34;,&#34;coordinates&#34;:[90.828300,28.221600]}" id="NCID0EEBCK" xlink:type="simple">28.2216°N, 90.8283°E</named-content></named-content>, 3795 m a.s.l.); <named-content xmlns:xlink="http://www.w3.org/1999/xlink" content-type="dwc:institutional_code" xlink:title="Herpetology Museum of Chengdu Institute of Biology" xlink:href="http://grbio.org/institution/chengdu-institute-biology" xlink:type="simple">CIB</named-content> 119120, adult female, collected adjacent to holotype at Gari village, Se Town (<named-content xmlns:xlink="http://www.w3.org/1999/xlink" content-type="dwc:verbatimCoordinates" xlink:type="simple"><named-content content-type="geo-json" specific-use="{&#34;type&#34;:&#34;Point&#34;,&#34;coordinates&#34;:[90.777200,28.245900]}" id="NCID0EQBCK" xlink:type="simple">28.2459°N, 90.7772°E</named-content></named-content>, 4228 m a.s.l.); <named-content xmlns:xlink="http://www.w3.org/1999/xlink" content-type="dwc:institutional_code" xlink:title="Herpetology Museum of Chengdu Institute of Biology" xlink:href="http://grbio.org/institution/chengdu-institute-biology" xlink:type="simple">CIB</named-content> 119121, adult female, collected at Quzangbu valley, Lakang Town (<named-content xmlns:xlink="http://www.w3.org/1999/xlink" content-type="dwc:verbatimCoordinates" xlink:type="simple"><named-content content-type="geo-json" specific-use="{&#34;type&#34;:&#34;Point&#34;,&#34;coordinates&#34;:[91.186200,28.118900]}" id="NCID0E3BCK" xlink:type="simple">28.1189°N, 91.1862°</named-content></named-content>E, 3667 m a.s.l.).</p></tp:treatment-sec><tp:treatment-sec sec-type="diagnosis" id="SECID0EBCCK"><title>Diagnosis.</title><p><italic><tp:taxon-name><tp:taxon-name-part taxon-name-part-type="genus" reg="Scutiger">Scutiger</tp:taxon-name-part><tp:taxon-name-part taxon-name-part-type="species" reg="luozhaensis">luozhaensis</tp:taxon-name-part></tp:taxon-name></italic> sp. nov. is assigned to the genus <italic><tp:taxon-name><tp:taxon-name-part taxon-name-part-type="genus" reg="Scutiger">Scutiger</tp:taxon-name-part></tp:taxon-name></italic> by the followings: (1) maxillary teeth absent or indistinct; (2) vomerine teeth absent; (3) tympanum and tympanic ring entirely absent; (4) pupil vertical, (5) femoral glands indistinct; (6) pectoral and axillary gland present in males, and covered by black spines in males in breeding condition; (7) inner three fingers with black nuptial spines in males in breeding condition (<xref ref-type="bibr" rid="B13">Fei et al. 2009</xref>; <xref ref-type="bibr" rid="B12">Fei and Ye 2016</xref>).</p><p><italic><tp:taxon-name><tp:taxon-name-part taxon-name-part-type="genus" reg="Scutiger">Scutiger</tp:taxon-name-part><tp:taxon-name-part taxon-name-part-type="species" reg="luozhaensis">luozhaensis</tp:taxon-name-part></tp:taxon-name></italic> sp. nov. is diagnosed from its congeners by a combination of the following characters: (1) body moderate, male body length 47.0–67.2 mm (<italic>n</italic> = 13), female body length 49.8–66.2 mm (<italic>n</italic> = 8); (2) maxillary teeth and budding absent; (3) numerous tiny dense nuptial spines present on dorsal surface of fingers I, II and inner surface of finger III of males in breeding condition with similar size; (4) spine patches on belly of males in breeding condition absent; (5) spines on inner surface of forearm and upper arm of males in breeding condition absent; (6) small patches of black spines present near armpit of males in breeding condition absent; (7) adult males without vocal sac; (8) some large warts and tubercles on dorsum gathered into short skin ridges with several spines present on top; (9) space between upper eyelids wider than upper eyelids; (10) spots or irregular cross bands on limbs absent; (11) webbing between toes rudimentary; (12) coloration of dorsal body olive brown to bronze.</p></tp:treatment-sec><tp:treatment-sec sec-type="description" id="SECID0ESDCK"><title>Description of holotype.</title><p>Adult male, body moderate (<abbrev xmlns:xlink="http://www.w3.org/1999/xlink" xlink:title="snout-vent length: distance from the tip of the snout to the posterior edge of the vent" id="ABBRID0EYDCK" xlink:type="simple">SVL</abbrev> 56.4, body weighted 12.5 g in life, all morphometric measurements in mm).</p><p><bold><italic>Head</italic></bold> small (<abbrev xmlns:xlink="http://www.w3.org/1999/xlink" xlink:title="head width: distance between the posterior angles of jaw" id="ABBRID0EDECK" xlink:type="simple">HW</abbrev> 17.2, <abbrev xmlns:xlink="http://www.w3.org/1999/xlink" xlink:title="head length: distance from the rear of the mandible to the tip of the snout" id="ABBRID0EHECK" xlink:type="simple">HL</abbrev> 16.6, <abbrev xmlns:xlink="http://www.w3.org/1999/xlink" xlink:title="head height: head height at the corner of jaws" id="ABBRID0ELECK" xlink:type="simple">HH</abbrev> 9.4, <abbrev xmlns:xlink="http://www.w3.org/1999/xlink" xlink:title="distance between anterior corner of eyes" id="ABBRID0EPECK" xlink:type="simple">ACED</abbrev> 8.0, <abbrev xmlns:xlink="http://www.w3.org/1999/xlink" xlink:title="distance between posterior corner of eyes" id="ABBRID0ETECK" xlink:type="simple">PCED</abbrev> 13.7), nearly wide as long (<abbrev xmlns:xlink="http://www.w3.org/1999/xlink" xlink:title="head width: distance between the posterior angles of jaw" id="ABBRID0EXECK" xlink:type="simple">HW</abbrev>/<abbrev xmlns:xlink="http://www.w3.org/1999/xlink" xlink:title="head length: distance from the rear of the mandible to the tip of the snout" id="ABBRID0E2ECK" xlink:type="simple">HL</abbrev> 1.04), relatedly flat (<abbrev xmlns:xlink="http://www.w3.org/1999/xlink" xlink:title="head height: head height at the corner of jaws" id="ABBRID0E6ECK" xlink:type="simple">HH</abbrev>/<abbrev xmlns:xlink="http://www.w3.org/1999/xlink" xlink:title="head width: distance between the posterior angles of jaw" id="ABBRID0EDFCK" xlink:type="simple">HW</abbrev> 0.55); snout short (<abbrev xmlns:xlink="http://www.w3.org/1999/xlink" xlink:title="snout length: distance from tip of snout to anterior border of the orbit" id="ABBRID0EHFCK" xlink:type="simple">SL</abbrev> 6.5), rounded, slightly protruding beyond jaw, rostral appendage absent, canthus rostralis obtuse, loreal region oblique and concave; nostril oval, closer to tip of snout than eyes (<abbrev xmlns:xlink="http://www.w3.org/1999/xlink" xlink:title="nostril-snout distance: distance from center of the nostril to tip of the snout" id="ABBRID0ELFCK" xlink:type="simple">SND</abbrev> 3.3, <abbrev xmlns:xlink="http://www.w3.org/1999/xlink" xlink:title="eye-nostril distance: distance from front of eye to the center of nostril" id="ABBRID0EPFCK" xlink:type="simple">END</abbrev> 4.1); internarial distance larger than distance from anterior margin of eye to nostril (<abbrev xmlns:xlink="http://www.w3.org/1999/xlink" xlink:title="internasal distance: distance between inner edge of two nostrils" id="ABBRID0ETFCK" xlink:type="simple">IND</abbrev>/<abbrev xmlns:xlink="http://www.w3.org/1999/xlink" xlink:title="eye-nostril distance: distance from front of eye to the center of nostril" id="ABBRID0EXFCK" xlink:type="simple">END</abbrev> 1.22); eyes moderate in size (<abbrev xmlns:xlink="http://www.w3.org/1999/xlink" xlink:title="horizontal eye diameter" id="ABBRID0E2FCK" xlink:type="simple">ED</abbrev> 5.9, <abbrev xmlns:xlink="http://www.w3.org/1999/xlink" xlink:title="horizontal eye diameter" id="ABBRID0E6FCK" xlink:type="simple">ED</abbrev>/<abbrev xmlns:xlink="http://www.w3.org/1999/xlink" xlink:title="head length: distance from the rear of the mandible to the tip of the snout" id="ABBRID0EDGCK" xlink:type="simple">HL</abbrev> 0.36); pupil narrow and vertical; distance between upper eyelids smaller than distance between nostrils, but larger than upper eyelids width (<abbrev xmlns:xlink="http://www.w3.org/1999/xlink" xlink:title="interorbital space: shortest distance between inner edge of upper eyelids" id="ABBRID0EHGCK" xlink:type="simple">IOS</abbrev> 4.5, <abbrev xmlns:xlink="http://www.w3.org/1999/xlink" xlink:title="internasal distance: distance between inner edge of two nostrils" id="ABBRID0ELGCK" xlink:type="simple">IND</abbrev> 5.0, <abbrev xmlns:xlink="http://www.w3.org/1999/xlink" xlink:title="maximum upper eyelid width" id="ABBRID0EPGCK" xlink:type="simple">UEW</abbrev> 3.8), interorbital space flat; tympanum absent; supratympanic ridge thick, from posterior part of upper eyelids to shoulder; pineal ocellus not present; maxillary teeth and budding absent; tongue oval, not emarginate behind, without papillae and medial lingual sulcus; choanae oval, located against anterior border of palate, widely separated; vomerine ridges and vomerine teeth absent; choana small and oval, widely apart from each other; vocal sac and openings absent.</p><p><bold><italic>Forelimbs</italic></bold> long (<abbrev xmlns:xlink="http://www.w3.org/1999/xlink" xlink:title="lower arm length: distance from elbow to wrist" id="ABBRID0E1GCK" xlink:type="simple">LAL</abbrev> 14.6, LAW 5.6, <abbrev xmlns:xlink="http://www.w3.org/1999/xlink" xlink:title="hand length: distance from wrist to tip of third digit" id="ABBRID0E5GCK" xlink:type="simple">HAL</abbrev> 12.6, LAW/<abbrev xmlns:xlink="http://www.w3.org/1999/xlink" xlink:title="lower arm length: distance from elbow to wrist" id="ABBRID0ECHCK" xlink:type="simple">LAL</abbrev> 0.38); fingers slender, without web and lateral dermal fringes, relative length of fingers: I&lt;II&lt;IV&lt;III; fingertips rounded, not dilated; subarticular tubercles and supernumerary tubercles below the base of finger absent; inner metacarpal tubercles distinct and flat, positioned at the base of finger I, slightly smaller than outer metacarpal tubercles; nuptial pad present on dorsal surface of finger I, II and inner surface of finger III, nuptial spines on finger I and II numerous dense and tiny, but faded on finger III.</p><p><bold><italic>Hindlimbs</italic></bold> moderately short (<abbrev xmlns:xlink="http://www.w3.org/1999/xlink" xlink:title="tibia length: distance from knee to ankle" id="ABBRID0ENHCK" xlink:type="simple">TL</abbrev> 21.0, <abbrev xmlns:xlink="http://www.w3.org/1999/xlink" xlink:title="tibia length: distance from knee to ankle" id="ABBRID0ERHCK" xlink:type="simple">TL</abbrev>/<abbrev xmlns:xlink="http://www.w3.org/1999/xlink" xlink:title="snout-vent length: distance from the tip of the snout to the posterior edge of the vent" id="ABBRID0EVHCK" xlink:type="simple">SVL</abbrev> 0.37); tibiotarsal articulation reaching the shoulder when hindlimbs stretching forward; heels widely separated when hind limbs are flexed and held perpendicular to body; thighs slightly longer to tibia but shorter than feet (<abbrev xmlns:xlink="http://www.w3.org/1999/xlink" xlink:title="thigh length: distance from cloaca to knee" id="ABBRID0EZHCK" xlink:type="simple">THL</abbrev> 21.4, <abbrev xmlns:xlink="http://www.w3.org/1999/xlink" xlink:title="tibia length: distance from knee to ankle" id="ABBRID0E4HCK" xlink:type="simple">TL</abbrev> 21.0, <abbrev xmlns:xlink="http://www.w3.org/1999/xlink" xlink:title="foot length: distance from the proximal end of the inner metatarsal tubercle to the tip of the fourth digit" id="ABBRID0EBICK" xlink:type="simple">FL</abbrev> 25.0, <abbrev xmlns:xlink="http://www.w3.org/1999/xlink" xlink:title="tarsal-foot length: length from heel to the tip of the fourth digit" id="ABBRID0EFICK" xlink:type="simple">TFL</abbrev> 36.0); tibia moderate (<abbrev xmlns:xlink="http://www.w3.org/1999/xlink" xlink:title="tibia width: largest tibia width" id="ABBRID0EJICK" xlink:type="simple">TW</abbrev> 5.9, <abbrev xmlns:xlink="http://www.w3.org/1999/xlink" xlink:title="tibia width: largest tibia width" id="ABBRID0ENICK" xlink:type="simple">TW</abbrev>/<abbrev xmlns:xlink="http://www.w3.org/1999/xlink" xlink:title="thigh length: distance from cloaca to knee" id="ABBRID0ERICK" xlink:type="simple">THL</abbrev> 0.28); toes slender, relatively lengths I&lt;II&lt;V&lt;III&lt;IV, rudimentary webbed, webbing formula: I½–1II½–2III1½–2½IV2½–2V, with narrow lateral fringes, tips rounded and not dilated; subarticular tubercles indistinct; dermal ridges continuous on under toes; inner metatarsal tubercle elliptical and prominent (<abbrev xmlns:xlink="http://www.w3.org/1999/xlink" xlink:title="inner metatarsal tubercle length" id="ABBRID0EVICK" xlink:type="simple">IMTL</abbrev> 4.1), outer metatarsal tubercle absent; tarsal fold thick.</p><p><bold><italic>Skins</italic></bold> rather rough on dorsal surface; large warts and tubercles scattered on dorsal body, some arranged in rows, some gathered into short skin ridges; keratinized spines on warts and tubercles not observed, but there are one to six separated pale colored tiny granules on top of each dorsal tubercle (Fig. <xref ref-type="fig" rid="F4">4C</xref>), presumedly to be remains of faded keratinized spines; skins on head between and before eyes relatively smooth; tiny pale-colored granules also present along supratympanic ridge and on upper eyelids; temporal region with several small granules, loreal region relatively smooth; upper and lower lips without spines present but also has tiny pale-colored granules, spines presumedly to be faded with the ending of breeding season; skins on dorsal limbs thick, scattered with small granules; skin on dorsal tibiotarsal region with developed dermal glands; dorsolateral skin folds absent; ventral body, flanks and ventral limbs smooth; ventral hands and feet smooth; dozens of fine rounded tubercles scattered around cloaca; a pair of pectoral spine patches faded but with a pair of pectoral skin pads left on chest; axillary glands present and relatively smaller, spines on axillary glands had faded; femoral glands absent.</p><fig id="F4" position="float" orientation="portrait"><object-id xmlns:xlink="http://www.w3.org/1999/xlink" content-type="doi" xlink:type="simple">10.3897/zookeys.1187.107958.figure4</object-id><object-id xmlns:xlink="http://www.w3.org/1999/xlink" content-type="zenodo_dep_id" xlink:type="simple">10424947</object-id><object-id xmlns:xlink="http://www.w3.org/1999/xlink" content-type="arpha" xlink:type="simple">3F493580-992D-56F6-B673-50AC5711F9B4</object-id><label>Figure 4.</label><caption><p>Holotype of <italic><tp:taxon-name><tp:taxon-name-part taxon-name-part-type="genus" reg="Scutiger">Scutiger</tp:taxon-name-part><tp:taxon-name-part taxon-name-part-type="species" reg="luozhaensis">luozhaensis</tp:taxon-name-part></tp:taxon-name></italic> sp. nov. (<named-content xmlns:xlink="http://www.w3.org/1999/xlink" content-type="dwc:institutional_code" xlink:title="Herpetology Museum of Chengdu Institute of Biology" xlink:href="http://grbio.org/institution/chengdu-institute-biology" xlink:type="simple">CIB</named-content> 119115) in life <bold>A</bold> dorsolateral body <bold>B</bold> dorsal body <bold>C</bold> short skin ridges and tubercles on dorsal body <bold>D</bold> ventral body <bold>E</bold> lateral head <bold>F</bold> ventral feet <bold>G</bold> ventral hand <bold>H</bold> ventral view of maxillary showing no vomerine or maxillary teeth. Photographed by SCS.</p></caption><graphic xmlns:xlink="http://www.w3.org/1999/xlink" xlink:href="zookeys-1187-031_article-107958__-g004.jpg" position="float" orientation="portrait" xlink:type="simple" id="oo_955413.jpg"><uri content-type="original_file" xlink:type="simple">https://binary.pensoft.net/fig/955413</uri></graphic></fig></tp:treatment-sec><tp:treatment-sec sec-type="Coloration" id="SECID0EQKCK"><title><italic>Coloration</italic>.</title><p>In life (Fig. <xref ref-type="fig" rid="F4">4</xref>), skin on dorsal surface of body and limbs basically deep olive brown; anterior head pale brown; granules on top of warts and tubercles of dorsal body, limbs, supratympanic ridge and upper eyelids pale yellowish; tubercles around cloaca yellow; ventral surface generally olive grey, more purplish on chest and throat; ventral hands and feet olive yellow; nuptial spines on fingers black; iris basically dark, with numerous bronze pigments and irregular dark gaps; tongue flesh colored. In preservative (Fig. <xref ref-type="fig" rid="F5">5</xref>), dorsal body mostly black-brown, tubercles on flanks nearly black with yellowish white point, dorsal surface of finger I, II and inner surface of finger III pale yellowish; ventral belly pale grayish brown; ventral limbs, ventral chest and ventral head yellowish brown; granules on lips, metacarpal tubercles, tubercles around cloaca and axillary glands grey; iris dark with uniformly distributed bronze pigments, upper and lower half not bicolored.</p><fig id="F5" position="float" orientation="portrait"><object-id xmlns:xlink="http://www.w3.org/1999/xlink" content-type="doi" xlink:type="simple">10.3897/zookeys.1187.107958.figure5</object-id><object-id xmlns:xlink="http://www.w3.org/1999/xlink" content-type="zenodo_dep_id" xlink:type="simple">10424949</object-id><object-id xmlns:xlink="http://www.w3.org/1999/xlink" content-type="arpha" xlink:type="simple">6D473824-7D2C-5C5D-B3EB-95B527784C2B</object-id><label>Figure 5.</label><caption><p>Holotype of <italic><tp:taxon-name><tp:taxon-name-part taxon-name-part-type="genus" reg="Scutiger">Scutiger</tp:taxon-name-part><tp:taxon-name-part taxon-name-part-type="species" reg="luozhaensis">luozhaensis</tp:taxon-name-part></tp:taxon-name></italic> sp. nov. (<named-content xmlns:xlink="http://www.w3.org/1999/xlink" content-type="dwc:institutional_code" xlink:title="Herpetology Museum of Chengdu Institute of Biology" xlink:href="http://grbio.org/institution/chengdu-institute-biology" xlink:type="simple">CIB</named-content> 119115) in preservative <bold>A</bold> dorsal and <bold>B</bold> ventral body. Photographed by LLS.</p></caption><graphic xmlns:xlink="http://www.w3.org/1999/xlink" xlink:href="zookeys-1187-031_article-107958__-g005.jpg" position="float" orientation="portrait" xlink:type="simple" id="oo_955414.jpg"><uri content-type="original_file" xlink:type="simple">https://binary.pensoft.net/fig/955414</uri></graphic></fig></tp:treatment-sec><tp:treatment-sec sec-type="variation" id="SECID0EBMCK"><title>Variation</title><p>Morphological measurements of the adult type series are summarized in Table <xref ref-type="table" rid="T4">4</xref> (see detailed measurements in Suppl. material <xref ref-type="supplementary-material" rid="S5">5</xref>). The other specimens generally exhibit morphological consistency with the holotype, albeit with some variations. The arrangement and shape of large spiny tubercles on the dorsal surface of body vary among individuals, but all have large longitudinal tubercles; warts and tubercles on dorsum are larger and fewer on some females (Fig. <xref ref-type="fig" rid="F6">6C, D</xref>), and smaller on juvenile (Fig. <xref ref-type="fig" rid="F6">6G</xref>). Dorsal coloration varies from olive brown to bronze in adults (Fig. <xref ref-type="fig" rid="F6">6A, C, E, F</xref>), while darker in some juveniles (Fig. <xref ref-type="fig" rid="F6">6G, H</xref>). Ventral coloration varies from olive grey to immaculate yellowish (Fig. <xref ref-type="fig" rid="F6">6B</xref>). Keratinized spines on warts and tubercles did not fade on a male from Lakang Town in early August (Fig. <xref ref-type="fig" rid="F6">6A</xref>).</p><table-wrap id="T4" position="float" orientation="portrait"><label>Table 4.</label><caption><p>Morphological measurements (in mm) of adult specimens of <italic><tp:taxon-name><tp:taxon-name-part taxon-name-part-type="genus" reg="Scutiger">Scutiger</tp:taxon-name-part><tp:taxon-name-part taxon-name-part-type="species" reg="luozhaensis">luozhaensis</tp:taxon-name-part></tp:taxon-name></italic> sp. nov.</p></caption><table id="TID0ECQDK" rules="all"><tbody><tr><th rowspan="2" colspan="1">Characters</th><th rowspan="2" colspan="1">Holotype <named-content xmlns:xlink="http://www.w3.org/1999/xlink" content-type="dwc:institutional_code" xlink:title="Herpetology Museum of Chengdu Institute of Biology" xlink:href="http://grbio.org/institution/chengdu-institute-biology" xlink:type="simple">CIB</named-content> 119115</th><th rowspan="1" colspan="4">All males (<italic>n</italic> = 13)</th><th rowspan="1" colspan="4">All females (<italic>n</italic> = 8)</th></tr><tr><th rowspan="1" colspan="1">Min</th><th rowspan="1" colspan="1">Max</th><th rowspan="1" colspan="1">Average</th><th rowspan="1" colspan="1">SD</th><th rowspan="1" colspan="1">Min</th><th rowspan="1" colspan="1">Max</th><th rowspan="1" colspan="1">Average</th><th rowspan="1" colspan="1">SD</th></tr><tr><td rowspan="1" colspan="1">
                      <abbrev xmlns:xlink="http://www.w3.org/1999/xlink" xlink:title="snout-vent length: distance from the tip of the snout to the posterior edge of the vent" id="ABBRID0EVPCK" xlink:type="simple">SVL</abbrev>
                    </td><td rowspan="1" colspan="1">56.4</td><td rowspan="1" colspan="1">47.0</td><td rowspan="1" colspan="1">67.2</td><td rowspan="1" colspan="1">55.9</td><td rowspan="1" colspan="1">4.9</td><td rowspan="1" colspan="1">49.8</td><td rowspan="1" colspan="1">66.2</td><td rowspan="1" colspan="1">59.4</td><td rowspan="1" colspan="1">5.5</td></tr><tr><td rowspan="1" colspan="1">
                      <abbrev xmlns:xlink="http://www.w3.org/1999/xlink" xlink:title="trunk length between axilla and groin: distance between middle point of the two axillae and middle point of groins" id="ABBRID0EZQCK" xlink:type="simple">AG</abbrev>
                    </td><td rowspan="1" colspan="1">21.3</td><td rowspan="1" colspan="1">17.6</td><td rowspan="1" colspan="1">31.7</td><td rowspan="1" colspan="1">24.1</td><td rowspan="1" colspan="1">3.9</td><td rowspan="1" colspan="1">21.4</td><td rowspan="1" colspan="1">29.8</td><td rowspan="1" colspan="1">27.0</td><td rowspan="1" colspan="1">3.5</td></tr><tr><td rowspan="1" colspan="1">
                      <abbrev xmlns:xlink="http://www.w3.org/1999/xlink" xlink:title="head length: distance from the rear of the mandible to the tip of the snout" id="ABBRID0E4RCK" xlink:type="simple">HL</abbrev>
                    </td><td rowspan="1" colspan="1">16.6</td><td rowspan="1" colspan="1">15.4</td><td rowspan="1" colspan="1">18.6</td><td rowspan="1" colspan="1">16.7</td><td rowspan="1" colspan="1">0.9</td><td rowspan="1" colspan="1">14.4</td><td rowspan="1" colspan="1">18.5</td><td rowspan="1" colspan="1">17.0</td><td rowspan="1" colspan="1">1.5</td></tr><tr><td rowspan="1" colspan="1">
                      <abbrev xmlns:xlink="http://www.w3.org/1999/xlink" xlink:title="head width: distance between the posterior angles of jaw" id="ABBRID0EBTCK" xlink:type="simple">HW</abbrev>
                    </td><td rowspan="1" colspan="1">17.2</td><td rowspan="1" colspan="1">16.9</td><td rowspan="1" colspan="1">23.1</td><td rowspan="1" colspan="1">18.8</td><td rowspan="1" colspan="1">1.6</td><td rowspan="1" colspan="1">16.4</td><td rowspan="1" colspan="1">23.3</td><td rowspan="1" colspan="1">20.0</td><td rowspan="1" colspan="1">2.6</td></tr><tr><td rowspan="1" colspan="1">
                      <abbrev xmlns:xlink="http://www.w3.org/1999/xlink" xlink:title="head height: head height at the corner of jaws" id="ABBRID0EFUCK" xlink:type="simple">HH</abbrev>
                    </td><td rowspan="1" colspan="1">9.4</td><td rowspan="1" colspan="1">6.1</td><td rowspan="1" colspan="1">10.3</td><td rowspan="1" colspan="1">8.8</td><td rowspan="1" colspan="1">1.2</td><td rowspan="1" colspan="1">7.3</td><td rowspan="1" colspan="1">9.7</td><td rowspan="1" colspan="1">8.4</td><td rowspan="1" colspan="1">1.0</td></tr><tr><td rowspan="1" colspan="1">
                      <abbrev xmlns:xlink="http://www.w3.org/1999/xlink" xlink:title="snout length: distance from tip of snout to anterior border of the orbit" id="ABBRID0EJVCK" xlink:type="simple">SL</abbrev>
                    </td><td rowspan="1" colspan="1">6.5</td><td rowspan="1" colspan="1">6.2</td><td rowspan="1" colspan="1">7.9</td><td rowspan="1" colspan="1">6.9</td><td rowspan="1" colspan="1">0.5</td><td rowspan="1" colspan="1">5.8</td><td rowspan="1" colspan="1">8.2</td><td rowspan="1" colspan="1">7.2</td><td rowspan="1" colspan="1">1.0</td></tr><tr><td rowspan="1" colspan="1">
                      <abbrev xmlns:xlink="http://www.w3.org/1999/xlink" xlink:title="internasal distance: distance between inner edge of two nostrils" id="ABBRID0ENWCK" xlink:type="simple">IND</abbrev>
                    </td><td rowspan="1" colspan="1">5.0</td><td rowspan="1" colspan="1">4.1</td><td rowspan="1" colspan="1">5.7</td><td rowspan="1" colspan="1">5.1</td><td rowspan="1" colspan="1">0.5</td><td rowspan="1" colspan="1">3.8</td><td rowspan="1" colspan="1">6.3</td><td rowspan="1" colspan="1">5.2</td><td rowspan="1" colspan="1">0.8</td></tr><tr><td rowspan="1" colspan="1">
                      <abbrev xmlns:xlink="http://www.w3.org/1999/xlink" xlink:title="interorbital space: shortest distance between inner edge of upper eyelids" id="ABBRID0ERXCK" xlink:type="simple">IOS</abbrev>
                    </td><td rowspan="1" colspan="1">4.5</td><td rowspan="1" colspan="1">4.1</td><td rowspan="1" colspan="1">6.2</td><td rowspan="1" colspan="1">4.9</td><td rowspan="1" colspan="1">0.5</td><td rowspan="1" colspan="1">4.4</td><td rowspan="1" colspan="1">7.1</td><td rowspan="1" colspan="1">5.2</td><td rowspan="1" colspan="1">0.9</td></tr><tr><td rowspan="1" colspan="1">
                      <abbrev xmlns:xlink="http://www.w3.org/1999/xlink" xlink:title="maximum upper eyelid width" id="ABBRID0EVYCK" xlink:type="simple">UEW</abbrev>
                    </td><td rowspan="1" colspan="1">3.8</td><td rowspan="1" colspan="1">3.2</td><td rowspan="1" colspan="1">5.1</td><td rowspan="1" colspan="1">4.0</td><td rowspan="1" colspan="1">0.6</td><td rowspan="1" colspan="1">3.3</td><td rowspan="1" colspan="1">5.3</td><td rowspan="1" colspan="1">4.3</td><td rowspan="1" colspan="1">0.8</td></tr><tr><td rowspan="1" colspan="1">
                      <abbrev xmlns:xlink="http://www.w3.org/1999/xlink" xlink:title="distance between anterior corner of eyes" id="ABBRID0EZZCK" xlink:type="simple">ACED</abbrev>
                    </td><td rowspan="1" colspan="1">8.0</td><td rowspan="1" colspan="1">6.9</td><td rowspan="1" colspan="1">10.5</td><td rowspan="1" colspan="1">8.6</td><td rowspan="1" colspan="1">0.9</td><td rowspan="1" colspan="1">7.0</td><td rowspan="1" colspan="1">10.8</td><td rowspan="1" colspan="1">9.3</td><td rowspan="1" colspan="1">1.4</td></tr><tr><td rowspan="1" colspan="1">
                      <abbrev xmlns:xlink="http://www.w3.org/1999/xlink" xlink:title="distance between posterior corner of eyes" id="ABBRID0E41CK" xlink:type="simple">PCED</abbrev>
                    </td><td rowspan="1" colspan="1">13.7</td><td rowspan="1" colspan="1">12.5</td><td rowspan="1" colspan="1">16.3</td><td rowspan="1" colspan="1">14.4</td><td rowspan="1" colspan="1">1.1</td><td rowspan="1" colspan="1">11.9</td><td rowspan="1" colspan="1">17.4</td><td rowspan="1" colspan="1">15.4</td><td rowspan="1" colspan="1">2.1</td></tr><tr><td rowspan="1" colspan="1">
                      <abbrev xmlns:xlink="http://www.w3.org/1999/xlink" xlink:title="horizontal eye diameter" id="ABBRID0EB3CK" xlink:type="simple">ED</abbrev>
                    </td><td rowspan="1" colspan="1">5.9</td><td rowspan="1" colspan="1">4.4</td><td rowspan="1" colspan="1">6.3</td><td rowspan="1" colspan="1">5.2</td><td rowspan="1" colspan="1">0.6</td><td rowspan="1" colspan="1">3.3</td><td rowspan="1" colspan="1">6.5</td><td rowspan="1" colspan="1">5.4</td><td rowspan="1" colspan="1">1.1</td></tr><tr><td rowspan="1" colspan="1">
                      <abbrev xmlns:xlink="http://www.w3.org/1999/xlink" xlink:title="nostril-snout distance: distance from center of the nostril to tip of the snout" id="ABBRID0EF4CK" xlink:type="simple">SND</abbrev>
                    </td><td rowspan="1" colspan="1">3.3</td><td rowspan="1" colspan="1">2.6</td><td rowspan="1" colspan="1">4.1</td><td rowspan="1" colspan="1">3.3</td><td rowspan="1" colspan="1">0.5</td><td rowspan="1" colspan="1">2.0</td><td rowspan="1" colspan="1">4.4</td><td rowspan="1" colspan="1">3.3</td><td rowspan="1" colspan="1">0.8</td></tr><tr><td rowspan="1" colspan="1">
                      <abbrev xmlns:xlink="http://www.w3.org/1999/xlink" xlink:title="eye-nostril distance: distance from front of eye to the center of nostril" id="ABBRID0EJ5CK" xlink:type="simple">END</abbrev>
                    </td><td rowspan="1" colspan="1">4.1</td><td rowspan="1" colspan="1">2.9</td><td rowspan="1" colspan="1">4.3</td><td rowspan="1" colspan="1">3.7</td><td rowspan="1" colspan="1">0.5</td><td rowspan="1" colspan="1">3.3</td><td rowspan="1" colspan="1">4.6</td><td rowspan="1" colspan="1">4.0</td><td rowspan="1" colspan="1">0.5</td></tr><tr><td rowspan="1" colspan="1">
                      <abbrev xmlns:xlink="http://www.w3.org/1999/xlink" xlink:title="lower arm length: distance from elbow to wrist" id="ABBRID0EN6CK" xlink:type="simple">LAL</abbrev>
                    </td><td rowspan="1" colspan="1">14.6</td><td rowspan="1" colspan="1">14.1</td><td rowspan="1" colspan="1">17.5</td><td rowspan="1" colspan="1">15.5</td><td rowspan="1" colspan="1">1.2</td><td rowspan="1" colspan="1">13.0</td><td rowspan="1" colspan="1">16.2</td><td rowspan="1" colspan="1">14.8</td><td rowspan="1" colspan="1">1.3</td></tr><tr><td rowspan="1" colspan="1">LAW</td><td rowspan="1" colspan="1">5.6</td><td rowspan="1" colspan="1">4.9</td><td rowspan="1" colspan="1">6.3</td><td rowspan="1" colspan="1">5.6</td><td rowspan="1" colspan="1">0.5</td><td rowspan="1" colspan="1">3.8</td><td rowspan="1" colspan="1">6.6</td><td rowspan="1" colspan="1">4.7</td><td rowspan="1" colspan="1">0.9</td></tr><tr><td rowspan="1" colspan="1">
                      <abbrev xmlns:xlink="http://www.w3.org/1999/xlink" xlink:title="hand length: distance from wrist to tip of third digit" id="ABBRID0EQBDK" xlink:type="simple">HAL</abbrev>
                    </td><td rowspan="1" colspan="1">12.6</td><td rowspan="1" colspan="1">12.5</td><td rowspan="1" colspan="1">15.1</td><td rowspan="1" colspan="1">13.8</td><td rowspan="1" colspan="1">1.0</td><td rowspan="1" colspan="1">12.9</td><td rowspan="1" colspan="1">16.8</td><td rowspan="1" colspan="1">14.8</td><td rowspan="1" colspan="1">1.3</td></tr><tr><td rowspan="1" colspan="1">
                      <abbrev xmlns:xlink="http://www.w3.org/1999/xlink" xlink:title="hindlimb length: distance between vent and tip of fourth toe when leg straightened at right angle to the body" id="ABBRID0EUCDK" xlink:type="simple">HLL</abbrev>
                    </td><td rowspan="1" colspan="1">78.5</td><td rowspan="1" colspan="1">73.3</td><td rowspan="1" colspan="1">89.7</td><td rowspan="1" colspan="1">80.4</td><td rowspan="1" colspan="1">4.5</td><td rowspan="1" colspan="1">68.5</td><td rowspan="1" colspan="1">84.2</td><td rowspan="1" colspan="1">78.0</td><td rowspan="1" colspan="1">5.1</td></tr><tr><td rowspan="1" colspan="1">
                      <abbrev xmlns:xlink="http://www.w3.org/1999/xlink" xlink:title="thigh length: distance from cloaca to knee" id="ABBRID0EYDDK" xlink:type="simple">THL</abbrev>
                    </td><td rowspan="1" colspan="1">21.4</td><td rowspan="1" colspan="1">19.7</td><td rowspan="1" colspan="1">26.6</td><td rowspan="1" colspan="1">22.9</td><td rowspan="1" colspan="1">1.8</td><td rowspan="1" colspan="1">19.9</td><td rowspan="1" colspan="1">25.2</td><td rowspan="1" colspan="1">22.3</td><td rowspan="1" colspan="1">1.8</td></tr><tr><td rowspan="1" colspan="1">
                      <abbrev xmlns:xlink="http://www.w3.org/1999/xlink" xlink:title="tibia length: distance from knee to ankle" id="ABBRID0E3EDK" xlink:type="simple">TL</abbrev>
                    </td><td rowspan="1" colspan="1">21.0</td><td rowspan="1" colspan="1">19.6</td><td rowspan="1" colspan="1">23.6</td><td rowspan="1" colspan="1">21.2</td><td rowspan="1" colspan="1">1.2</td><td rowspan="1" colspan="1">17.0</td><td rowspan="1" colspan="1">21.6</td><td rowspan="1" colspan="1">19.8</td><td rowspan="1" colspan="1">1.5</td></tr><tr><td rowspan="1" colspan="1">
                      <abbrev xmlns:xlink="http://www.w3.org/1999/xlink" xlink:title="tarsal-foot length: length from heel to the tip of the fourth digit" id="ABBRID0EAGDK" xlink:type="simple">TFL</abbrev>
                    </td><td rowspan="1" colspan="1">36.0</td><td rowspan="1" colspan="1">33.6</td><td rowspan="1" colspan="1">39.5</td><td rowspan="1" colspan="1">36.3</td><td rowspan="1" colspan="1">2.0</td><td rowspan="1" colspan="1">31.7</td><td rowspan="1" colspan="1">38.4</td><td rowspan="1" colspan="1">36.0</td><td rowspan="1" colspan="1">2.4</td></tr><tr><td rowspan="1" colspan="1">
                      <abbrev xmlns:xlink="http://www.w3.org/1999/xlink" xlink:title="foot length: distance from the proximal end of the inner metatarsal tubercle to the tip of the fourth digit" id="ABBRID0EEHDK" xlink:type="simple">FL</abbrev>
                    </td><td rowspan="1" colspan="1">25.0</td><td rowspan="1" colspan="1">22.7</td><td rowspan="1" colspan="1">27.5</td><td rowspan="1" colspan="1">25.4</td><td rowspan="1" colspan="1">1.5</td><td rowspan="1" colspan="1">22.1</td><td rowspan="1" colspan="1">27.9</td><td rowspan="1" colspan="1">25.3</td><td rowspan="1" colspan="1">2.0</td></tr><tr><td rowspan="1" colspan="1">
                      <abbrev xmlns:xlink="http://www.w3.org/1999/xlink" xlink:title="tibia width: largest tibia width" id="ABBRID0EIIDK" xlink:type="simple">TW</abbrev>
                    </td><td rowspan="1" colspan="1">5.9</td><td rowspan="1" colspan="1">5.2</td><td rowspan="1" colspan="1">6.9</td><td rowspan="1" colspan="1">6.0</td><td rowspan="1" colspan="1">0.5</td><td rowspan="1" colspan="1">4.8</td><td rowspan="1" colspan="1">6.4</td><td rowspan="1" colspan="1">5.6</td><td rowspan="1" colspan="1">0.6</td></tr><tr><td rowspan="1" colspan="1">
                      <abbrev xmlns:xlink="http://www.w3.org/1999/xlink" xlink:title="inner metatarsal tubercle length" id="ABBRID0EMJDK" xlink:type="simple">IMTL</abbrev>
                    </td><td rowspan="1" colspan="1">4.1</td><td rowspan="1" colspan="1">2.4</td><td rowspan="1" colspan="1">4.2</td><td rowspan="1" colspan="1">3.6</td><td rowspan="1" colspan="1">0.7</td><td rowspan="1" colspan="1">3.3</td><td rowspan="1" colspan="1">5.3</td><td rowspan="1" colspan="1">4.1</td><td rowspan="1" colspan="1">0.9</td></tr></tbody></table></table-wrap><fig id="F6" position="float" orientation="portrait"><object-id xmlns:xlink="http://www.w3.org/1999/xlink" content-type="doi" xlink:type="simple">10.3897/zookeys.1187.107958.figure6</object-id><object-id xmlns:xlink="http://www.w3.org/1999/xlink" content-type="zenodo_dep_id" xlink:type="simple">10424953</object-id><object-id xmlns:xlink="http://www.w3.org/1999/xlink" content-type="arpha" xlink:type="simple">61954B65-2CA6-575C-A1F1-C4AAFA225827</object-id><label>Figure 6.</label><caption><p>Variations of <italic><tp:taxon-name><tp:taxon-name-part taxon-name-part-type="genus" reg="Scutiger">Scutiger</tp:taxon-name-part><tp:taxon-name-part taxon-name-part-type="species" reg="luozhaensis">luozhaensis</tp:taxon-name-part></tp:taxon-name></italic> sp. nov. <bold>A, B</bold> dorsal and ventral view of an adult male from Lakang Town <bold>C, D</bold> dorsal and ventral view of an adult female from Lakang Town <bold>E</bold> dorsolateral view of an adult female from Lakang Town <bold>F</bold> dorsolateral view of adult female <named-content xmlns:xlink="http://www.w3.org/1999/xlink" content-type="dwc:institutional_code" xlink:title="Herpetology Museum of Chengdu Institute of Biology" xlink:href="http://grbio.org/institution/chengdu-institute-biology" xlink:type="simple">CIB</named-content> 119120 from Se Town <bold>G, H</bold> dorsolateral and ventral view of juvenile <named-content xmlns:xlink="http://www.w3.org/1999/xlink" content-type="dwc:institutional_code" xlink:title="Herpetology Museum of Chengdu Institute of Biology" xlink:href="http://grbio.org/institution/chengdu-institute-biology" xlink:type="simple">CIB</named-content> QZ2021115 from Shengge Town. Photographed by SCS.</p></caption><graphic xmlns:xlink="http://www.w3.org/1999/xlink" xlink:href="zookeys-1187-031_article-107958__-g006.jpg" position="float" orientation="portrait" xlink:type="simple" id="oo_955415.jpg"><uri content-type="original_file" xlink:type="simple">https://binary.pensoft.net/fig/955415</uri></graphic></fig></tp:treatment-sec><tp:treatment-sec sec-type="Sexual dimorphism" id="SECID0EVLDK"><title>Sexual dimorphism.</title><p>Males are averagely smaller than females, have relatively longer limbs and wider lower arms (Table <xref ref-type="table" rid="T4">4</xref>). In adult males, a pair of pectoral glands and a pair of slightly larger axillary glands present on chest, all of them covered by tiny dense black spines in breeding season (Fig. <xref ref-type="fig" rid="F7">7</xref>). Dorsal surface of first and second fingers, and inner surface of third finger with tiny dense black nuptial spines on adult males in breeding season. Females with a pair of axillary glands, but no spines covered. No observable lineae masculinae present from ventral view of body in males. Tubercles around cloaca on females (e.g., Fig. <xref ref-type="fig" rid="F6">6D</xref>) fewer and less distinct compared with those on males. Vocal sac and opening absent in both gender.</p><fig id="F7" position="float" orientation="portrait"><object-id xmlns:xlink="http://www.w3.org/1999/xlink" content-type="doi" xlink:type="simple">10.3897/zookeys.1187.107958.figure7</object-id><object-id xmlns:xlink="http://www.w3.org/1999/xlink" content-type="zenodo_dep_id" xlink:type="simple">10424955</object-id><object-id xmlns:xlink="http://www.w3.org/1999/xlink" content-type="arpha" xlink:type="simple">24A2557A-0BE1-573E-9E10-5354CF3268B0</object-id><label>Figure 7.</label><caption><p>Spine patches and nuptial spines of a male <italic><tp:taxon-name><tp:taxon-name-part taxon-name-part-type="genus" reg="Scutiger">Scutiger</tp:taxon-name-part><tp:taxon-name-part taxon-name-part-type="species" reg="luozhaensis">luozhaensis</tp:taxon-name-part></tp:taxon-name></italic> sp. nov. <named-content xmlns:xlink="http://www.w3.org/1999/xlink" content-type="dwc:institutional_code" xlink:title="Herpetology Museum of Chengdu Institute of Biology" xlink:href="http://grbio.org/institution/chengdu-institute-biology" xlink:type="simple">CIB</named-content> QZ2021090 from Shengge Town, Luozha County <bold>A</bold> outer smaller axillary spine patches and inner larger pectoral spine patches <bold>B</bold> tiny dense nuptial spines on dorsal surfaces of fingers I, II, and inner surface of finger III. Photographed by SCS.</p></caption><graphic xmlns:xlink="http://www.w3.org/1999/xlink" xlink:href="zookeys-1187-031_article-107958__-g007.jpg" position="float" orientation="portrait" xlink:type="simple" id="oo_955416.jpg"><uri content-type="original_file" xlink:type="simple">https://binary.pensoft.net/fig/955416</uri></graphic></fig><p><bold>Tadpoles.</bold> Their description is based on two tadpoles preserved in 75% ethanol at stage 32 (<named-content xmlns:xlink="http://www.w3.org/1999/xlink" content-type="dwc:institutional_code" xlink:title="Herpetology Museum of Chengdu Institute of Biology" xlink:href="http://grbio.org/institution/chengdu-institute-biology" xlink:type="simple">CIB</named-content> 119630-1) and 29 (<named-content xmlns:xlink="http://www.w3.org/1999/xlink" content-type="dwc:institutional_code" xlink:title="Herpetology Museum of Chengdu Institute of Biology" xlink:href="http://grbio.org/institution/chengdu-institute-biology" xlink:type="simple">CIB</named-content> 119630-2) from Lakang Town, Luozha County (Fig. <xref ref-type="fig" rid="F8">8</xref>, Table <xref ref-type="table" rid="T5">5</xref>). Identification of the tadpoles was confirmed by DNA analyses. <abbrev xmlns:xlink="http://www.w3.org/1999/xlink" xlink:title="total length: distance from tip of snout to tip of tail" id="ABBRID0E2NDK" xlink:type="simple">TOL</abbrev> 40.9–50.7 mm, <abbrev xmlns:xlink="http://www.w3.org/1999/xlink" xlink:title="body length: distance from tip of snout to trunk-tail junction" id="ABBRID0E6NDK" xlink:type="simple">BL</abbrev> 17.7–18.6 mm, tails length average 152% of body; body elliptical in dorsal view, snout rounded; eyes moderate, dorso-laterally positioned; nostril oval, located in the middle of tip of snout and eyes; oral disc ventrally located; papillae on lips well developed, larger on upper labium; tooth row formula I:3+3/3+3:I or I:3+3/2+2:I; spiraculum sinistral, extended as a short tube, spiracular opening oval; tail musculature robust and greatly narrowing to tail tip. Coloration in preservative greyish brown on dorsal view; semitransparent pale grey on ventral view; tail uniformly pale brown without distinct dark spots.</p><table-wrap id="T5" position="float" orientation="portrait"><label>Table 5.</label><caption><p>Measurements (in mm) of tadpoles of <italic><tp:taxon-name><tp:taxon-name-part taxon-name-part-type="genus" reg="Scutiger">Scutiger</tp:taxon-name-part><tp:taxon-name-part taxon-name-part-type="species" reg="luozhaensis">luozhaensis</tp:taxon-name-part></tp:taxon-name></italic> sp. nov.</p></caption><table id="TID0EQWEK" rules="all"><tbody><tr><th rowspan="1" colspan="1">Characters</th><th rowspan="1" colspan="1">
                      <abbrev xmlns:xlink="http://www.w3.org/1999/xlink" xlink:title="total length: distance from tip of snout to tip of tail" id="ABBRID0EDPDK" xlink:type="simple">TOL</abbrev>
                    </th><th rowspan="1" colspan="1">
                      <abbrev xmlns:xlink="http://www.w3.org/1999/xlink" xlink:title="body length: distance from tip of snout to trunk-tail junction" id="ABBRID0ELPDK" xlink:type="simple">BL</abbrev>
                    </th><th rowspan="1" colspan="1">
                      <abbrev xmlns:xlink="http://www.w3.org/1999/xlink" xlink:title="maximum body height" id="ABBRID0ETPDK" xlink:type="simple">BH</abbrev>
                    </th><th rowspan="1" colspan="1">
                      <abbrev xmlns:xlink="http://www.w3.org/1999/xlink" xlink:title="maximum body width" id="ABBRID0E2PDK" xlink:type="simple">BW</abbrev>
                    </th><th rowspan="1" colspan="1">
                      <abbrev xmlns:xlink="http://www.w3.org/1999/xlink" xlink:title="snout length: distance from tip of snout to anterior border of the orbit" id="ABBRID0EDQDK" xlink:type="simple">SNL</abbrev>
                    </th><th rowspan="1" colspan="1">
                      <abbrev xmlns:xlink="http://www.w3.org/1999/xlink" xlink:title="distance from snout to spiraculum: distance from tip of snout to opening of spiraculum" id="ABBRID0ELQDK" xlink:type="simple">SSD</abbrev>
                    </th><th rowspan="1" colspan="1">
                      <abbrev xmlns:xlink="http://www.w3.org/1999/xlink" xlink:title="oral disc width: largest width of oral disc" id="ABBRID0ETQDK" xlink:type="simple">ODW</abbrev>
                    </th><th rowspan="1" colspan="1">
                      <abbrev xmlns:xlink="http://www.w3.org/1999/xlink" xlink:title="interorbital space: shortest distance between inner edge of upper eyelids" id="ABBRID0E2QDK" xlink:type="simple">IOS</abbrev>
                    </th><th rowspan="1" colspan="1">
                      <abbrev xmlns:xlink="http://www.w3.org/1999/xlink" xlink:title="maximum tail muscle width" id="ABBRID0EDRDK" xlink:type="simple">TMW</abbrev>
                    </th><th rowspan="1" colspan="1">
                      <abbrev xmlns:xlink="http://www.w3.org/1999/xlink" xlink:title="tail length: distance between posterior side of opening of cloaca to tip of tail" id="ABBRID0ELRDK" xlink:type="simple">TAL</abbrev>
                    </th><th rowspan="1" colspan="1">
                      <abbrev xmlns:xlink="http://www.w3.org/1999/xlink" xlink:title="maximum tail muscle height" id="ABBRID0ETRDK" xlink:type="simple">TMH</abbrev>
                    </th><th rowspan="1" colspan="1">
                      <abbrev xmlns:xlink="http://www.w3.org/1999/xlink" xlink:title="hindlimb length: distance between vent and tip of fourth toe when leg straightened at right angle to the body" id="ABBRID0E2RDK" xlink:type="simple">HLL</abbrev>
                    </th></tr><tr><td rowspan="1" colspan="1"><named-content xmlns:xlink="http://www.w3.org/1999/xlink" content-type="dwc:institutional_code" xlink:title="Herpetology Museum of Chengdu Institute of Biology" xlink:href="http://grbio.org/institution/chengdu-institute-biology" xlink:type="simple">CIB</named-content> 119630-1</td><td rowspan="1" colspan="1">50.70</td><td rowspan="1" colspan="1">18.60</td><td rowspan="1" colspan="1">5.10</td><td rowspan="1" colspan="1">7.80</td><td rowspan="1" colspan="1">6.00</td><td rowspan="1" colspan="1">9.90</td><td rowspan="1" colspan="1">4.50</td><td rowspan="1" colspan="1">4.60</td><td rowspan="1" colspan="1">3.10</td><td rowspan="1" colspan="1">32.10</td><td rowspan="1" colspan="1">5.90</td><td rowspan="1" colspan="1">2.40</td></tr><tr><td rowspan="1" colspan="1"><named-content xmlns:xlink="http://www.w3.org/1999/xlink" content-type="dwc:institutional_code" xlink:title="Herpetology Museum of Chengdu Institute of Biology" xlink:href="http://grbio.org/institution/chengdu-institute-biology" xlink:type="simple">CIB</named-content> 119630-2</td><td rowspan="1" colspan="1">40.90</td><td rowspan="1" colspan="1">17.70</td><td rowspan="1" colspan="1">4.50</td><td rowspan="1" colspan="1">7.00</td><td rowspan="1" colspan="1">5.30</td><td rowspan="1" colspan="1">8.50</td><td rowspan="1" colspan="1">3.90</td><td rowspan="1" colspan="1">3.60</td><td rowspan="1" colspan="1">3.00</td><td rowspan="1" colspan="1">23.30</td><td rowspan="1" colspan="1">5.50</td><td rowspan="1" colspan="1">1.10</td></tr><tr><td rowspan="1" colspan="1">
                      <bold>Characters</bold>
                    </td><td rowspan="1" colspan="1">
                      <bold>Stage</bold>
                    </td><td rowspan="1" colspan="1">
                      <bold>
                        <abbrev xmlns:xlink="http://www.w3.org/1999/xlink" xlink:title="labia tooth row formulae" id="ABBRID0ELVDK" xlink:type="simple">LTRF</abbrev>
                      </bold>
                    </td><td rowspan="1" colspan="1">
                      <bold><abbrev xmlns:xlink="http://www.w3.org/1999/xlink" xlink:title="maximum body width" id="ABBRID0EUVDK" xlink:type="simple">BW</abbrev>/<abbrev xmlns:xlink="http://www.w3.org/1999/xlink" xlink:title="maximum body height" id="ABBRID0EYVDK" xlink:type="simple">BH</abbrev></bold>
                    </td><td rowspan="1" colspan="1">
                      <bold><abbrev xmlns:xlink="http://www.w3.org/1999/xlink" xlink:title="distance from snout to spiraculum: distance from tip of snout to opening of spiraculum" id="ABBRID0EBWDK" xlink:type="simple">SSD</abbrev>/<abbrev xmlns:xlink="http://www.w3.org/1999/xlink" xlink:title="body length: distance from tip of snout to trunk-tail junction" id="ABBRID0EFWDK" xlink:type="simple">BL</abbrev></bold>
                    </td><td rowspan="1" colspan="1">
                      <bold><abbrev xmlns:xlink="http://www.w3.org/1999/xlink" xlink:title="tail length: distance between posterior side of opening of cloaca to tip of tail" id="ABBRID0EOWDK" xlink:type="simple">TAL</abbrev>/<abbrev xmlns:xlink="http://www.w3.org/1999/xlink" xlink:title="body length: distance from tip of snout to trunk-tail junction" id="ABBRID0ESWDK" xlink:type="simple">BL</abbrev></bold>
                    </td><td rowspan="1" colspan="1">
                      <bold><abbrev xmlns:xlink="http://www.w3.org/1999/xlink" xlink:title="maximum tail muscle width" id="ABBRID0E2WDK" xlink:type="simple">TMW</abbrev>/<abbrev xmlns:xlink="http://www.w3.org/1999/xlink" xlink:title="maximum body height" id="ABBRID0E6WDK" xlink:type="simple">BH</abbrev></bold>
                    </td><td rowspan="1" colspan="1">
                      <bold><abbrev xmlns:xlink="http://www.w3.org/1999/xlink" xlink:title="maximum tail muscle width" id="ABBRID0EIXDK" xlink:type="simple">TMW</abbrev>/<abbrev xmlns:xlink="http://www.w3.org/1999/xlink" xlink:title="maximum tail muscle height" id="ABBRID0EMXDK" xlink:type="simple">TMH</abbrev></bold>
                    </td><td rowspan="1" colspan="1">
                      <bold><abbrev xmlns:xlink="http://www.w3.org/1999/xlink" xlink:title="maximum tail muscle width" id="ABBRID0EVXDK" xlink:type="simple">TMW</abbrev>/<abbrev xmlns:xlink="http://www.w3.org/1999/xlink" xlink:title="maximum body width" id="ABBRID0EZXDK" xlink:type="simple">BW</abbrev></bold>
                    </td><td rowspan="1" colspan="1">
                      <bold><abbrev xmlns:xlink="http://www.w3.org/1999/xlink" xlink:title="oral disc width: largest width of oral disc" id="ABBRID0ECYDK" xlink:type="simple">ODW</abbrev>/<abbrev xmlns:xlink="http://www.w3.org/1999/xlink" xlink:title="body length: distance from tip of snout to trunk-tail junction" id="ABBRID0EGYDK" xlink:type="simple">BL</abbrev></bold>
                    </td><td rowspan="1" colspan="1">
                      <bold><abbrev xmlns:xlink="http://www.w3.org/1999/xlink" xlink:title="oral disc width: largest width of oral disc" id="ABBRID0EPYDK" xlink:type="simple">ODW</abbrev>/<abbrev xmlns:xlink="http://www.w3.org/1999/xlink" xlink:title="maximum body width" id="ABBRID0ETYDK" xlink:type="simple">BW</abbrev></bold>
                    </td><td rowspan="1" colspan="1"/><td rowspan="1" colspan="1"/></tr><tr><td rowspan="1" colspan="1"><named-content xmlns:xlink="http://www.w3.org/1999/xlink" content-type="dwc:institutional_code" xlink:title="Herpetology Museum of Chengdu Institute of Biology" xlink:href="http://grbio.org/institution/chengdu-institute-biology" xlink:type="simple">CIB</named-content> 119630-1</td><td rowspan="1" colspan="1">32</td><td rowspan="1" colspan="1">I: 2+2/3+3: I</td><td rowspan="1" colspan="1">1.53</td><td rowspan="1" colspan="1">0.53</td><td rowspan="1" colspan="1">1.73</td><td rowspan="1" colspan="1">1.16</td><td rowspan="1" colspan="1">1.90</td><td rowspan="1" colspan="1">0.40</td><td rowspan="1" colspan="1">0.24</td><td rowspan="1" colspan="1">0.58</td><td rowspan="1" colspan="1"/><td rowspan="1" colspan="1"/></tr><tr><td rowspan="1" colspan="1"><named-content xmlns:xlink="http://www.w3.org/1999/xlink" content-type="dwc:institutional_code" xlink:title="Herpetology Museum of Chengdu Institute of Biology" xlink:href="http://grbio.org/institution/chengdu-institute-biology" xlink:type="simple">CIB</named-content> 119630-2</td><td rowspan="1" colspan="1">29</td><td rowspan="1" colspan="1">I: 3+3/3+3: I</td><td rowspan="1" colspan="1">1.56</td><td rowspan="1" colspan="1">0.48</td><td rowspan="1" colspan="1">1.32</td><td rowspan="1" colspan="1">1.22</td><td rowspan="1" colspan="1">1.83</td><td rowspan="1" colspan="1">0.43</td><td rowspan="1" colspan="1">0.22</td><td rowspan="1" colspan="1">0.56</td><td rowspan="1" colspan="1"/><td rowspan="1" colspan="1"/></tr></tbody></table></table-wrap><fig id="F8" position="float" orientation="portrait"><object-id xmlns:xlink="http://www.w3.org/1999/xlink" content-type="doi" xlink:type="simple">10.3897/zookeys.1187.107958.figure8</object-id><object-id xmlns:xlink="http://www.w3.org/1999/xlink" content-type="zenodo_dep_id" xlink:type="simple">10424959</object-id><object-id xmlns:xlink="http://www.w3.org/1999/xlink" content-type="arpha" xlink:type="simple">6472E2C3-19E2-5ADA-8C7B-6D64F10B310A</object-id><label>Figure 8.</label><caption><p>Tadpole of <italic><tp:taxon-name><tp:taxon-name-part taxon-name-part-type="genus" reg="Scutiger">Scutiger</tp:taxon-name-part><tp:taxon-name-part taxon-name-part-type="species" reg="luozhaensis">luozhaensis</tp:taxon-name-part></tp:taxon-name></italic> sp. nov. at Gosner stage 29 from Lakang Town, Luozha County <bold>A</bold> dorsal view <bold>B</bold> lateral view <bold>C</bold> ventral view <bold>D</bold> mouth part of <named-content xmlns:xlink="http://www.w3.org/1999/xlink" content-type="dwc:institutional_code" xlink:title="Herpetology Museum of Chengdu Institute of Biology" xlink:href="http://grbio.org/institution/chengdu-institute-biology" xlink:type="simple">CIB</named-content> 119630-1 <bold>E</bold> mouth area of <named-content xmlns:xlink="http://www.w3.org/1999/xlink" content-type="dwc:institutional_code" xlink:title="Herpetology Museum of Chengdu Institute of Biology" xlink:href="http://grbio.org/institution/chengdu-institute-biology" xlink:type="simple">CIB</named-content> 119630-2. Photographed by LLS.</p></caption><graphic xmlns:xlink="http://www.w3.org/1999/xlink" xlink:href="zookeys-1187-031_article-107958__-g008.jpg" position="float" orientation="portrait" xlink:type="simple" id="oo_955417.jpg"><uri content-type="original_file" xlink:type="simple">https://binary.pensoft.net/fig/955417</uri></graphic></fig></tp:treatment-sec><tp:treatment-sec sec-type="distribution" id="SECID0EB4DK"><title>Distribution and ecology.</title><p><italic><tp:taxon-name><tp:taxon-name-part taxon-name-part-type="genus" reg="Scutiger">Scutiger</tp:taxon-name-part><tp:taxon-name-part taxon-name-part-type="species" reg="luozhaensis">luozhaensis</tp:taxon-name-part></tp:taxon-name></italic> sp. nov. is currently only known from Luozha county, Shannan Prefecture, Tibet Autonomous Region, China and expected to be found in adjacent areas of Bhutan (Fig. <xref ref-type="fig" rid="F9">9</xref>). It is a common species in its habitat, which includes mountain streams, moist scrub or forest floors near streams, and ponds of alpine wetlands (Fig. <xref ref-type="fig" rid="F10">10</xref>). The elevation records of the new species range from 3268 m to 4437 m. Tadpoles at stages 29, 39, and 48 were recorded in a slack head stream from late July to middle August and it is thought that the tadpoles overwinter. No calls were heard in the field from late July to middle August. Spines on nuptial pads and chest of most adult males had faded when found during field work; the breeding season for the species is here recorded to include June. <italic><tp:taxon-name><tp:taxon-name-part taxon-name-part-type="genus" reg="Nanorana">Nanorana</tp:taxon-name-part><tp:taxon-name-part taxon-name-part-type="species" reg="parkeri">parkeri</tp:taxon-name-part></tp:taxon-name></italic> (Stejneger, 1927) was found to occur with the new species. Although <italic><tp:taxon-name><tp:taxon-name-part taxon-name-part-type="genus" reg="Scutiger">S.</tp:taxon-name-part><tp:taxon-name-part taxon-name-part-type="species" reg="boulengeri">boulengeri</tp:taxon-name-part></tp:taxon-name></italic> was also found in Luozha County, it was found near an alpine lake at elevation 4623 m, not sympatrically with <italic><tp:taxon-name><tp:taxon-name-part taxon-name-part-type="genus" reg="Scutiger">S.</tp:taxon-name-part><tp:taxon-name-part taxon-name-part-type="species" reg="luozhaensis">luozhaensis</tp:taxon-name-part></tp:taxon-name></italic> sp. nov., which was found restricted to lower elevation.</p><fig id="F9" position="float" orientation="portrait"><object-id xmlns:xlink="http://www.w3.org/1999/xlink" content-type="doi" xlink:type="simple">10.3897/zookeys.1187.107958.figure9</object-id><object-id xmlns:xlink="http://www.w3.org/1999/xlink" content-type="zenodo_dep_id" xlink:type="simple">10424963</object-id><object-id xmlns:xlink="http://www.w3.org/1999/xlink" content-type="arpha" xlink:type="simple">881FB79C-B723-5476-AF4D-301BC5302797</object-id><label>Figure 9.</label><caption><p>Type localities of <italic><tp:taxon-name><tp:taxon-name-part taxon-name-part-type="genus" reg="Scutiger">Scutiger</tp:taxon-name-part><tp:taxon-name-part taxon-name-part-type="species" reg="luozhaensis">luozhaensis</tp:taxon-name-part></tp:taxon-name></italic> sp. nov. and other species in Clade D.</p></caption><graphic xmlns:xlink="http://www.w3.org/1999/xlink" xlink:href="zookeys-1187-031_article-107958__-g009.jpg" position="float" orientation="portrait" xlink:type="simple" id="oo_955418.jpg"><uri content-type="original_file" xlink:type="simple">https://binary.pensoft.net/fig/955418</uri></graphic></fig><fig id="F10" position="float" orientation="portrait"><object-id xmlns:xlink="http://www.w3.org/1999/xlink" content-type="doi" xlink:type="simple">10.3897/zookeys.1187.107958.figure10</object-id><object-id xmlns:xlink="http://www.w3.org/1999/xlink" content-type="zenodo_dep_id" xlink:type="simple">10424938</object-id><object-id xmlns:xlink="http://www.w3.org/1999/xlink" content-type="arpha" xlink:type="simple">0D639918-A254-5FFA-A837-D9BA06C07781</object-id><label>Figure 10.</label><caption><p>Habitats of <italic><tp:taxon-name><tp:taxon-name-part taxon-name-part-type="genus" reg="Scutiger">Scutiger</tp:taxon-name-part><tp:taxon-name-part taxon-name-part-type="species" reg="luozhaensis">luozhaensis</tp:taxon-name-part></tp:taxon-name></italic> sp. nov. in Luozha County, Tibet, China <bold>A</bold> Qisehai valley in Lakang Town <bold>B</bold> alpine wetlands in Gari Village, Se Town at elevation 4437 m <bold>C</bold> moist mixed coniferous and broad-leaved in Lajiao Town at elevation 3700 m <bold>D</bold> Pugong stream and the Luozha Canyon in Lakang Town at elevation 3268 m. Photographed by SCS.</p></caption><graphic xmlns:xlink="http://www.w3.org/1999/xlink" xlink:href="zookeys-1187-031_article-107958__-g010.jpg" position="float" orientation="portrait" xlink:type="simple" id="oo_955419.jpg"><uri content-type="original_file" xlink:type="simple">https://binary.pensoft.net/fig/955419</uri></graphic></fig></tp:treatment-sec><tp:treatment-sec sec-type="etymology" id="SECID0ETAEK"><title>Etymology.</title><p>The specific epithet <italic>luozhaensis</italic> is named after the type locality, Luozha county. We propose the English common name Luozha lazy toad and the Chinese name common name 洛扎齿突蟾 (Luò Zhā chǐ Tū Chán).</p></tp:treatment-sec><tp:treatment-sec><!--Section generated to contain objects referenced in tp:taxon-treatment.--><table-wrap id="T3" position="float" orientation="portrait"><label>Table 3.</label><caption><p>Morphometric comparisons between Luozha lineage, <italic><tp:taxon-name><tp:taxon-name-part taxon-name-part-type="genus" reg="Scutiger">S.</tp:taxon-name-part><tp:taxon-name-part taxon-name-part-type="species" reg="nyingchiensis">nyingchiensis</tp:taxon-name-part></tp:taxon-name></italic>, and <italic><tp:taxon-name><tp:taxon-name-part taxon-name-part-type="genus" reg="Scutiger">S.</tp:taxon-name-part><tp:taxon-name-part taxon-name-part-type="species" reg="gongshanensis">gongshanensis</tp:taxon-name-part></tp:taxon-name></italic>. <italic>P</italic>-values were obtained from the one-way ANOVA for the male group. Significance was set at <italic>P</italic> = 0.05. Bolded numbers indicate significant <italic>P</italic>-values.</p></caption><table id="TID0EJACK" rules="all"><tbody><tr><th rowspan="2" colspan="1">Characters</th><th rowspan="1" colspan="4">Luozha lineage (A, <italic>n</italic> = 9)</th><th rowspan="1" colspan="4"><italic><tp:taxon-name><tp:taxon-name-part taxon-name-part-type="genus" reg="Scutiger">S.</tp:taxon-name-part><tp:taxon-name-part taxon-name-part-type="species" reg="nyingchiensis">nyingchiensis</tp:taxon-name-part></tp:taxon-name></italic> (B, <italic>n</italic> = 8)</th><th rowspan="1" colspan="4"><italic><tp:taxon-name><tp:taxon-name-part taxon-name-part-type="genus" reg="Scutiger">S.</tp:taxon-name-part><tp:taxon-name-part taxon-name-part-type="species" reg="gongshanensis">gongshanensis</tp:taxon-name-part></tp:taxon-name></italic> (C, <italic>n</italic> = 2)</th><th rowspan="2" colspan="1">A vs B</th><th rowspan="2" colspan="1">A vs C</th><th rowspan="2" colspan="1">B vs C</th></tr><tr><th rowspan="1" colspan="1">Min</th><th rowspan="1" colspan="1">Max</th><th rowspan="1" colspan="1">Average</th><th rowspan="1" colspan="1">SD</th><th rowspan="1" colspan="1">Min</th><th rowspan="1" colspan="1">Max</th><th rowspan="1" colspan="1">Average</th><th rowspan="1" colspan="1">SD</th><th rowspan="1" colspan="1">Min</th><th rowspan="1" colspan="1">Max</th><th rowspan="1" colspan="1">Average</th><th rowspan="1" colspan="1">SD</th></tr><tr><td rowspan="1" colspan="1">
                  <abbrev xmlns:xlink="http://www.w3.org/1999/xlink" xlink:title="snout-vent length: distance from the tip of the snout to the posterior edge of the vent" id="ABBRID0EJZAK" xlink:type="simple">SVL</abbrev>
                </td><td rowspan="1" colspan="1">47</td><td rowspan="1" colspan="1">57.9</td><td rowspan="1" colspan="1">54</td><td rowspan="1" colspan="1">3.5</td><td rowspan="1" colspan="1">50.9</td><td rowspan="1" colspan="1">55.6</td><td rowspan="1" colspan="1">53.9</td><td rowspan="1" colspan="1">1.6</td><td rowspan="1" colspan="1">51</td><td rowspan="1" colspan="1">53.2</td><td rowspan="1" colspan="1">52.1</td><td rowspan="1" colspan="1">1.1</td><td rowspan="1" colspan="1">0.962</td><td rowspan="1" colspan="1">0.423</td><td rowspan="1" colspan="1">0.445</td></tr><tr><td rowspan="1" colspan="1"><abbrev xmlns:xlink="http://www.w3.org/1999/xlink" xlink:title="head length: distance from the rear of the mandible to the tip of the snout" id="ABBRID0E61AK" xlink:type="simple">HL</abbrev>/<abbrev xmlns:xlink="http://www.w3.org/1999/xlink" xlink:title="snout-vent length: distance from the tip of the snout to the posterior edge of the vent" id="ABBRID0ED2AK" xlink:type="simple">SVL</abbrev></td><td rowspan="1" colspan="1">28.2%</td><td rowspan="1" colspan="1">34.3%</td><td rowspan="1" colspan="1">30.5%</td><td rowspan="1" colspan="1">1.7%</td><td rowspan="1" colspan="1">30.0%</td><td rowspan="1" colspan="1">34.4%</td><td rowspan="1" colspan="1">32.7%</td><td rowspan="1" colspan="1">1.4%</td><td rowspan="1" colspan="1">31.0%</td><td rowspan="1" colspan="1">32.0%</td><td rowspan="1" colspan="1">31.5%</td><td rowspan="1" colspan="1">0.5%</td><td rowspan="1" colspan="1">
                  <bold>0.018</bold>
                </td><td rowspan="1" colspan="1">0.487</td><td rowspan="1" colspan="1">0.377</td></tr><tr><td rowspan="1" colspan="1"><abbrev xmlns:xlink="http://www.w3.org/1999/xlink" xlink:title="head width: distance between the posterior angles of jaw" id="ABBRID0E23AK" xlink:type="simple">HW</abbrev>/<abbrev xmlns:xlink="http://www.w3.org/1999/xlink" xlink:title="snout-vent length: distance from the tip of the snout to the posterior edge of the vent" id="ABBRID0E63AK" xlink:type="simple">SVL</abbrev></td><td rowspan="1" colspan="1">30.5%</td><td rowspan="1" colspan="1">37.1%</td><td rowspan="1" colspan="1">33.8%</td><td rowspan="1" colspan="1">2.1%</td><td rowspan="1" colspan="1">32.2%</td><td rowspan="1" colspan="1">35.2%</td><td rowspan="1" colspan="1">33.8%</td><td rowspan="1" colspan="1">0.9%</td><td rowspan="1" colspan="1">32.2%</td><td rowspan="1" colspan="1">34.4%</td><td rowspan="1" colspan="1">33.3%</td><td rowspan="1" colspan="1">1.1%</td><td rowspan="1" colspan="1">0.957</td><td rowspan="1" colspan="1">0.707</td><td rowspan="1" colspan="1">0.735</td></tr><tr><td rowspan="1" colspan="1"><abbrev xmlns:xlink="http://www.w3.org/1999/xlink" xlink:title="snout length: distance from tip of snout to anterior border of the orbit" id="ABBRID0EU5AK" xlink:type="simple">SL</abbrev>/<abbrev xmlns:xlink="http://www.w3.org/1999/xlink" xlink:title="snout-vent length: distance from the tip of the snout to the posterior edge of the vent" id="ABBRID0EY5AK" xlink:type="simple">SVL</abbrev></td><td rowspan="1" colspan="1">11.4%</td><td rowspan="1" colspan="1">14.7%</td><td rowspan="1" colspan="1">12.8%</td><td rowspan="1" colspan="1">1.0%</td><td rowspan="1" colspan="1">12.3%</td><td rowspan="1" colspan="1">14.4%</td><td rowspan="1" colspan="1">13.4%</td><td rowspan="1" colspan="1">0.7%</td><td rowspan="1" colspan="1">13.0%</td><td rowspan="1" colspan="1">13.5%</td><td rowspan="1" colspan="1">13.2%</td><td rowspan="1" colspan="1">0.3%</td><td rowspan="1" colspan="1">0.186</td><td rowspan="1" colspan="1">0.538</td><td rowspan="1" colspan="1">0.822</td></tr><tr><td rowspan="1" colspan="1"><abbrev xmlns:xlink="http://www.w3.org/1999/xlink" xlink:title="internasal distance: distance between inner edge of two nostrils" id="ABBRID0ENABK" xlink:type="simple">IND</abbrev>/<abbrev xmlns:xlink="http://www.w3.org/1999/xlink" xlink:title="snout-vent length: distance from the tip of the snout to the posterior edge of the vent" id="ABBRID0ERABK" xlink:type="simple">SVL</abbrev></td><td rowspan="1" colspan="1">8.9%</td><td rowspan="1" colspan="1">10.3%</td><td rowspan="1" colspan="1">9.6%</td><td rowspan="1" colspan="1">0.5%</td><td rowspan="1" colspan="1">7.9%</td><td rowspan="1" colspan="1">10.0%</td><td rowspan="1" colspan="1">8.7%</td><td rowspan="1" colspan="1">0.6%</td><td rowspan="1" colspan="1">8.2%</td><td rowspan="1" colspan="1">9.2%</td><td rowspan="1" colspan="1">8.7%</td><td rowspan="1" colspan="1">0.5%</td><td rowspan="1" colspan="1">
                  <bold>0.007</bold>
                </td><td rowspan="1" colspan="1">0.069</td><td rowspan="1" colspan="1">0.985</td></tr><tr><td rowspan="1" colspan="1"><abbrev xmlns:xlink="http://www.w3.org/1999/xlink" xlink:title="interorbital space: shortest distance between inner edge of upper eyelids" id="ABBRID0EJCBK" xlink:type="simple">IOS</abbrev>/<abbrev xmlns:xlink="http://www.w3.org/1999/xlink" xlink:title="snout-vent length: distance from the tip of the snout to the posterior edge of the vent" id="ABBRID0ENCBK" xlink:type="simple">SVL</abbrev></td><td rowspan="1" colspan="1">8.0%</td><td rowspan="1" colspan="1">10.9%</td><td rowspan="1" colspan="1">9.0%</td><td rowspan="1" colspan="1">1.0%</td><td rowspan="1" colspan="1">7.8%</td><td rowspan="1" colspan="1">9.6%</td><td rowspan="1" colspan="1">8.6%</td><td rowspan="1" colspan="1">0.6%</td><td rowspan="1" colspan="1">8.6%</td><td rowspan="1" colspan="1">8.8%</td><td rowspan="1" colspan="1">8.7%</td><td rowspan="1" colspan="1">0.1%</td><td rowspan="1" colspan="1">0.307</td><td rowspan="1" colspan="1">0.628</td><td rowspan="1" colspan="1">0.875</td></tr><tr><td rowspan="1" colspan="1"><abbrev xmlns:xlink="http://www.w3.org/1999/xlink" xlink:title="maximum upper eyelid width" id="ABBRID0ECEBK" xlink:type="simple">UEW</abbrev>/<abbrev xmlns:xlink="http://www.w3.org/1999/xlink" xlink:title="snout-vent length: distance from the tip of the snout to the posterior edge of the vent" id="ABBRID0EGEBK" xlink:type="simple">SVL</abbrev></td><td rowspan="1" colspan="1">5.9%</td><td rowspan="1" colspan="1">10.3%</td><td rowspan="1" colspan="1">7.6%</td><td rowspan="1" colspan="1">1.3%</td><td rowspan="1" colspan="1">6.5%</td><td rowspan="1" colspan="1">7.9%</td><td rowspan="1" colspan="1">7.3%</td><td rowspan="1" colspan="1">0.4%</td><td rowspan="1" colspan="1">7.3%</td><td rowspan="1" colspan="1">7.7%</td><td rowspan="1" colspan="1">7.5%</td><td rowspan="1" colspan="1">0.2%</td><td rowspan="1" colspan="1">0.615</td><td rowspan="1" colspan="1">0.909</td><td rowspan="1" colspan="1">0.844</td></tr><tr><td rowspan="1" colspan="1"><abbrev xmlns:xlink="http://www.w3.org/1999/xlink" xlink:title="distance between anterior corner of eyes" id="ABBRID0E2FBK" xlink:type="simple">ACED</abbrev>/<abbrev xmlns:xlink="http://www.w3.org/1999/xlink" xlink:title="snout-vent length: distance from the tip of the snout to the posterior edge of the vent" id="ABBRID0E6FBK" xlink:type="simple">SVL</abbrev></td><td rowspan="1" colspan="1">13.5%</td><td rowspan="1" colspan="1">18.8%</td><td rowspan="1" colspan="1">16.4%</td><td rowspan="1" colspan="1">1.7%</td><td rowspan="1" colspan="1">14.8%</td><td rowspan="1" colspan="1">17.9%</td><td rowspan="1" colspan="1">16.3%</td><td rowspan="1" colspan="1">1.0%</td><td rowspan="1" colspan="1">15.5%</td><td rowspan="1" colspan="1">18.0%</td><td rowspan="1" colspan="1">16.8%</td><td rowspan="1" colspan="1">1.3%</td><td rowspan="1" colspan="1">0.867</td><td rowspan="1" colspan="1">0.771</td><td rowspan="1" colspan="1">0.697</td></tr><tr><td rowspan="1" colspan="1"><abbrev xmlns:xlink="http://www.w3.org/1999/xlink" xlink:title="distance between posterior corner of eyes" id="ABBRID0EUHBK" xlink:type="simple">PCED</abbrev>/<abbrev xmlns:xlink="http://www.w3.org/1999/xlink" xlink:title="snout-vent length: distance from the tip of the snout to the posterior edge of the vent" id="ABBRID0EYHBK" xlink:type="simple">SVL</abbrev></td><td rowspan="1" colspan="1">23.9%</td><td rowspan="1" colspan="1">31.1%</td><td rowspan="1" colspan="1">27.3%</td><td rowspan="1" colspan="1">2.3%</td><td rowspan="1" colspan="1">6.7%</td><td rowspan="1" colspan="1">27.1%</td><td rowspan="1" colspan="1">21.4%</td><td rowspan="1" colspan="1">8.4%</td><td rowspan="1" colspan="1">24.9%</td><td rowspan="1" colspan="1">27.6%</td><td rowspan="1" colspan="1">26.3%</td><td rowspan="1" colspan="1">1.4%</td><td rowspan="1" colspan="1">0.069</td><td rowspan="1" colspan="1">0.832</td><td rowspan="1" colspan="1">0.339</td></tr><tr><td rowspan="1" colspan="1"><abbrev xmlns:xlink="http://www.w3.org/1999/xlink" xlink:title="horizontal eye diameter" id="ABBRID0ENJBK" xlink:type="simple">ED</abbrev>/<abbrev xmlns:xlink="http://www.w3.org/1999/xlink" xlink:title="snout-vent length: distance from the tip of the snout to the posterior edge of the vent" id="ABBRID0ERJBK" xlink:type="simple">SVL</abbrev></td><td rowspan="1" colspan="1">8.1%</td><td rowspan="1" colspan="1">11.3%</td><td rowspan="1" colspan="1">9.8%</td><td rowspan="1" colspan="1">1.0%</td><td rowspan="1" colspan="1">9.4%</td><td rowspan="1" colspan="1">10.8%</td><td rowspan="1" colspan="1">10.1%</td><td rowspan="1" colspan="1">0.5%</td><td rowspan="1" colspan="1">10.2%</td><td rowspan="1" colspan="1">10.4%</td><td rowspan="1" colspan="1">10.3%</td><td rowspan="1" colspan="1">0.1%</td><td rowspan="1" colspan="1">0.471</td><td rowspan="1" colspan="1">0.478</td><td rowspan="1" colspan="1">0.794</td></tr><tr><td rowspan="1" colspan="1"><abbrev xmlns:xlink="http://www.w3.org/1999/xlink" xlink:title="lower arm length: distance from elbow to wrist" id="ABBRID0EGLBK" xlink:type="simple">LAL</abbrev>/<abbrev xmlns:xlink="http://www.w3.org/1999/xlink" xlink:title="snout-vent length: distance from the tip of the snout to the posterior edge of the vent" id="ABBRID0EKLBK" xlink:type="simple">SVL</abbrev></td><td rowspan="1" colspan="1">25.1%</td><td rowspan="1" colspan="1">32.1%</td><td rowspan="1" colspan="1">27.7%</td><td rowspan="1" colspan="1">2.1%</td><td rowspan="1" colspan="1">23.6%</td><td rowspan="1" colspan="1">27.6%</td><td rowspan="1" colspan="1">25.8%</td><td rowspan="1" colspan="1">1.2%</td><td rowspan="1" colspan="1">19.4%</td><td rowspan="1" colspan="1">20.4%</td><td rowspan="1" colspan="1">19.9%</td><td rowspan="1" colspan="1">0.5%</td><td rowspan="1" colspan="1">
                  <bold>0.040</bold>
                </td><td rowspan="1" colspan="1">
                  <bold>0.000</bold>
                </td><td rowspan="1" colspan="1">
                  <bold>0.040</bold>
                </td></tr><tr><td rowspan="1" colspan="1">LAW/<abbrev xmlns:xlink="http://www.w3.org/1999/xlink" xlink:title="snout-vent length: distance from the tip of the snout to the posterior edge of the vent" id="ABBRID0EINBK" xlink:type="simple">SVL</abbrev></td><td rowspan="1" colspan="1">9.2%</td><td rowspan="1" colspan="1">12.7%</td><td rowspan="1" colspan="1">10.4%</td><td rowspan="1" colspan="1">1.0%</td><td rowspan="1" colspan="1">11.0%</td><td rowspan="1" colspan="1">14.1%</td><td rowspan="1" colspan="1">12.1%</td><td rowspan="1" colspan="1">0.9%</td><td rowspan="1" colspan="1">11.5%</td><td rowspan="1" colspan="1">13.9%</td><td rowspan="1" colspan="1">12.7%</td><td rowspan="1" colspan="1">1.2%</td><td rowspan="1" colspan="1">
                  <bold>0.004</bold>
                </td><td rowspan="1" colspan="1">
                  <bold>0.014</bold>
                </td><td rowspan="1" colspan="1">
                  <bold>0.004</bold>
                </td></tr><tr><td rowspan="1" colspan="1"><abbrev xmlns:xlink="http://www.w3.org/1999/xlink" xlink:title="hand length: distance from wrist to tip of third digit" id="ABBRID0EGPBK" xlink:type="simple">HAL</abbrev>/<abbrev xmlns:xlink="http://www.w3.org/1999/xlink" xlink:title="snout-vent length: distance from the tip of the snout to the posterior edge of the vent" id="ABBRID0EKPBK" xlink:type="simple">SVL</abbrev></td><td rowspan="1" colspan="1">21.9%</td><td rowspan="1" colspan="1">27.9%</td><td rowspan="1" colspan="1">25.0%</td><td rowspan="1" colspan="1">1.9%</td><td rowspan="1" colspan="1">23.1%</td><td rowspan="1" colspan="1">26.9%</td><td rowspan="1" colspan="1">25.3%</td><td rowspan="1" colspan="1">1.3%</td><td rowspan="1" colspan="1">22.2%</td><td rowspan="1" colspan="1">22.7%</td><td rowspan="1" colspan="1">22.5%</td><td rowspan="1" colspan="1">0.3%</td><td rowspan="1" colspan="1">0.728</td><td rowspan="1" colspan="1">0.085</td><td rowspan="1" colspan="1">0.059</td></tr><tr><td rowspan="1" colspan="1"><abbrev xmlns:xlink="http://www.w3.org/1999/xlink" xlink:title="hindlimb length: distance between vent and tip of fourth toe when leg straightened at right angle to the body" id="ABBRID0E6QBK" xlink:type="simple">HLL</abbrev>/<abbrev xmlns:xlink="http://www.w3.org/1999/xlink" xlink:title="snout-vent length: distance from the tip of the snout to the posterior edge of the vent" id="ABBRID0EDRBK" xlink:type="simple">SVL</abbrev></td><td rowspan="1" colspan="1">136.2%</td><td rowspan="1" colspan="1">164.3%</td><td rowspan="1" colspan="1">146.0%</td><td rowspan="1" colspan="1">9.6%</td><td rowspan="1" colspan="1">143.0%</td><td rowspan="1" colspan="1">155.6%</td><td rowspan="1" colspan="1">149.2%</td><td rowspan="1" colspan="1">3.6%</td><td rowspan="1" colspan="1">103.0%</td><td rowspan="1" colspan="1">104.9%</td><td rowspan="1" colspan="1">104.0%</td><td rowspan="1" colspan="1">0.9%</td><td rowspan="1" colspan="1">0.390</td><td rowspan="1" colspan="1">
                  <bold>0.000</bold>
                </td><td rowspan="1" colspan="1">
                  <bold>0.000</bold>
                </td></tr><tr><td rowspan="1" colspan="1"><abbrev xmlns:xlink="http://www.w3.org/1999/xlink" xlink:title="thigh length: distance from cloaca to knee" id="ABBRID0E5SBK" xlink:type="simple">THL</abbrev>/<abbrev xmlns:xlink="http://www.w3.org/1999/xlink" xlink:title="snout-vent length: distance from the tip of the snout to the posterior edge of the vent" id="ABBRID0ECTBK" xlink:type="simple">SVL</abbrev></td><td rowspan="1" colspan="1">36.3%</td><td rowspan="1" colspan="1">48.9%</td><td rowspan="1" colspan="1">41.4%</td><td rowspan="1" colspan="1">4.1%</td><td rowspan="1" colspan="1">41.1%</td><td rowspan="1" colspan="1">44.8%</td><td rowspan="1" colspan="1">43.2%</td><td rowspan="1" colspan="1">1.1%</td><td rowspan="1" colspan="1">33.5%</td><td rowspan="1" colspan="1">37.6%</td><td rowspan="1" colspan="1">35.6%</td><td rowspan="1" colspan="1">2.0%</td><td rowspan="1" colspan="1">0.290</td><td rowspan="1" colspan="1">
                  <bold>0.036</bold>
                </td><td rowspan="1" colspan="1">
                  <bold>0.010</bold>
                </td></tr><tr><td rowspan="1" colspan="1"><abbrev xmlns:xlink="http://www.w3.org/1999/xlink" xlink:title="tibia length: distance from knee to ankle" id="ABBRID0E4UBK" xlink:type="simple">TL</abbrev>/<abbrev xmlns:xlink="http://www.w3.org/1999/xlink" xlink:title="snout-vent length: distance from the tip of the snout to the posterior edge of the vent" id="ABBRID0EBVBK" xlink:type="simple">SVL</abbrev></td><td rowspan="1" colspan="1">36.3%</td><td rowspan="1" colspan="1">43.8%</td><td rowspan="1" colspan="1">38.4%</td><td rowspan="1" colspan="1">2.5%</td><td rowspan="1" colspan="1">38.5%</td><td rowspan="1" colspan="1">42.5%</td><td rowspan="1" colspan="1">40.0%</td><td rowspan="1" colspan="1">1.3%</td><td rowspan="1" colspan="1">34.1%</td><td rowspan="1" colspan="1">36.7%</td><td rowspan="1" colspan="1">35.4%</td><td rowspan="1" colspan="1">1.3%</td><td rowspan="1" colspan="1">0.126</td><td rowspan="1" colspan="1">0.087</td><td rowspan="1" colspan="1">
                  <bold>0.013</bold>
                </td></tr><tr><td rowspan="1" colspan="1"><abbrev xmlns:xlink="http://www.w3.org/1999/xlink" xlink:title="tarsal-foot length: length from heel to the tip of the fourth digit" id="ABBRID0EZWBK" xlink:type="simple">TFL</abbrev>/<abbrev xmlns:xlink="http://www.w3.org/1999/xlink" xlink:title="snout-vent length: distance from the tip of the snout to the posterior edge of the vent" id="ABBRID0E4WBK" xlink:type="simple">SVL</abbrev></td><td rowspan="1" colspan="1">62.5%</td><td rowspan="1" colspan="1">73.6%</td><td rowspan="1" colspan="1">66.2%</td><td rowspan="1" colspan="1">3.7%</td><td rowspan="1" colspan="1">63.4%</td><td rowspan="1" colspan="1">69.4%</td><td rowspan="1" colspan="1">66.0%</td><td rowspan="1" colspan="1">1.9%</td><td rowspan="1" colspan="1">52.7%</td><td rowspan="1" colspan="1">59.6%</td><td rowspan="1" colspan="1">56.2%</td><td rowspan="1" colspan="1">3.4%</td><td rowspan="1" colspan="1">0.917</td><td rowspan="1" colspan="1">
                  <bold>0.001</bold>
                </td><td rowspan="1" colspan="1">
                  <bold>0.002</bold>
                </td></tr><tr><td rowspan="1" colspan="1"><abbrev xmlns:xlink="http://www.w3.org/1999/xlink" xlink:title="foot length: distance from the proximal end of the inner metatarsal tubercle to the tip of the fourth digit" id="ABBRID0EYYBK" xlink:type="simple">FL</abbrev>/<abbrev xmlns:xlink="http://www.w3.org/1999/xlink" xlink:title="snout-vent length: distance from the tip of the snout to the posterior edge of the vent" id="ABBRID0E3YBK" xlink:type="simple">SVL</abbrev></td><td rowspan="1" colspan="1">42.1%</td><td rowspan="1" colspan="1">50.4%</td><td rowspan="1" colspan="1">45.8%</td><td rowspan="1" colspan="1">2.6%</td><td rowspan="1" colspan="1">42.6%</td><td rowspan="1" colspan="1">50.3%</td><td rowspan="1" colspan="1">45.6%</td><td rowspan="1" colspan="1">2.6%</td><td rowspan="1" colspan="1">38.3%</td><td rowspan="1" colspan="1">38.8%</td><td rowspan="1" colspan="1">38.6%</td><td rowspan="1" colspan="1">0.2%</td><td rowspan="1" colspan="1">0.849</td><td rowspan="1" colspan="1">
                  <bold>0.003</bold>
                </td><td rowspan="1" colspan="1">
                  <bold>0.005</bold>
                </td></tr><tr><td rowspan="1" colspan="1"><abbrev xmlns:xlink="http://www.w3.org/1999/xlink" xlink:title="inner metatarsal tubercle length" id="ABBRID0EX1BK" xlink:type="simple">IMTL</abbrev>/<abbrev xmlns:xlink="http://www.w3.org/1999/xlink" xlink:title="snout-vent length: distance from the tip of the snout to the posterior edge of the vent" id="ABBRID0E21BK" xlink:type="simple">SVL</abbrev></td><td rowspan="1" colspan="1">4.4%</td><td rowspan="1" colspan="1">8.3%</td><td rowspan="1" colspan="1">6.6%</td><td rowspan="1" colspan="1">1.2%</td><td rowspan="1" colspan="1">5.3%</td><td rowspan="1" colspan="1">8.5%</td><td rowspan="1" colspan="1">6.7%</td><td rowspan="1" colspan="1">0.9%</td><td rowspan="1" colspan="1">5.9%</td><td rowspan="1" colspan="1">6.6%</td><td rowspan="1" colspan="1">6.2%</td><td rowspan="1" colspan="1">0.3%</td><td rowspan="1" colspan="1">0.849</td><td rowspan="1" colspan="1">0.672</td><td rowspan="1" colspan="1">0.593</td></tr></tbody></table></table-wrap><supplementary-material xmlns:xlink="http://www.w3.org/1999/xlink" id="S3" position="float" orientation="portrait" xlink:type="simple"><object-id content-type="doi" xlink:type="simple">10.3897/zookeys.1187.107958.suppl3</object-id><object-id content-type="zenodo_dep_id" xlink:type="simple">10424706</object-id><object-id content-type="arpha" xlink:type="simple">55033C6F-78FA-5E39-87D4-4D3F2F8C4E6A</object-id><label>Supplementary material 3</label><caption><p>Pairwise genetic divergence between lineages of <italic><tp:taxon-name><tp:taxon-name-part taxon-name-part-type="genus" reg="Scutiger">Scutiger</tp:taxon-name-part></tp:taxon-name></italic> based on RAG1 gene</p></caption><statement content-type="dataType"><label>Data type</label><p>xlsx</p></statement><media xlink:href="zookeys-1187-031_article-107958__-s003.xlsx" mimetype="application" mime-subtype="vnd.openxmlformats-officedocument.spreadsheetml.sheet" position="float" orientation="portrait" xlink:type="simple" id="oo_955422.xlsx"><uri content-type="original_file" xlink:type="simple">https://binary.pensoft.net/file/955422</uri></media><permissions><license xlink:type="simple"><license-p>This dataset is made available under the Open Database License (http://opendatacommons.org/licenses/odbl/1.0/). The Open Database License (ODbL) is a license agreement intended to allow users to freely share, modify, and use this Dataset while maintaining this same freedom for others, provided that the original source and author(s) are credited.</license-p></license></permissions><attrib specific-use="authors">Sheng-Chao Shi, Lu-Lu Sui, Shun Ma, Fei-Rong Ji, A-Yi Bu-Dian, Jian-Ping Jiang</attrib></supplementary-material><supplementary-material xmlns:xlink="http://www.w3.org/1999/xlink" id="S4" position="float" orientation="portrait" xlink:type="simple"><object-id content-type="doi" xlink:type="simple">10.3897/zookeys.1187.107958.suppl4</object-id><object-id content-type="zenodo_dep_id" xlink:type="simple">10424712</object-id><object-id content-type="arpha" xlink:type="simple">2926EB80-6B23-5FB8-AFAE-BFD4B9346FC1</object-id><label>Supplementary material 4</label><caption><p>Morphometrics used for one-way ANOVA analysis</p></caption><statement content-type="dataType"><label>Data type</label><p>xlsx</p></statement><media xlink:href="zookeys-1187-031_article-107958__-s004.xlsx" mimetype="application" mime-subtype="vnd.openxmlformats-officedocument.spreadsheetml.sheet" position="float" orientation="portrait" xlink:type="simple" id="oo_955423.xlsx"><uri content-type="original_file" xlink:type="simple">https://binary.pensoft.net/file/955423</uri></media><permissions><license xlink:type="simple"><license-p>This dataset is made available under the Open Database License (http://opendatacommons.org/licenses/odbl/1.0/). The Open Database License (ODbL) is a license agreement intended to allow users to freely share, modify, and use this Dataset while maintaining this same freedom for others, provided that the original source and author(s) are credited.</license-p></license></permissions><attrib specific-use="authors">Sheng-Chao Shi, Lu-Lu Sui, Shun Ma, Fei-Rong Ji, A-Yi Bu-Dian, Jian-Ping Jiang</attrib></supplementary-material><supplementary-material xmlns:xlink="http://www.w3.org/1999/xlink" id="S5" position="float" orientation="portrait" xlink:type="simple"><object-id content-type="doi" xlink:type="simple">10.3897/zookeys.1187.107958.suppl5</object-id><object-id content-type="zenodo_dep_id" xlink:type="simple">10424716</object-id><object-id content-type="arpha" xlink:type="simple">211D2F52-2E48-5B04-8114-71E9497779E7</object-id><label>Supplementary material 5</label><caption><p>Detailed measurements (in mm) for adults of <italic><tp:taxon-name><tp:taxon-name-part taxon-name-part-type="genus" reg="Scutiger">Scutiger</tp:taxon-name-part><tp:taxon-name-part taxon-name-part-type="species" reg="luozhaensis">luozhaensis</tp:taxon-name-part></tp:taxon-name></italic> sp. nov.</p></caption><statement content-type="dataType"><label>Data type</label><p>xlsx</p></statement><media xlink:href="zookeys-1187-031_article-107958__-s005.xlsx" mimetype="application" mime-subtype="vnd.openxmlformats-officedocument.spreadsheetml.sheet" position="float" orientation="portrait" xlink:type="simple" id="oo_955424.xlsx"><uri content-type="original_file" xlink:type="simple">https://binary.pensoft.net/file/955424</uri></media><permissions><license xlink:type="simple"><license-p>This dataset is made available under the Open Database License (http://opendatacommons.org/licenses/odbl/1.0/). The Open Database License (ODbL) is a license agreement intended to allow users to freely share, modify, and use this Dataset while maintaining this same freedom for others, provided that the original source and author(s) are credited.</license-p></license></permissions><attrib specific-use="authors">Sheng-Chao Shi, Lu-Lu Sui, Shun Ma, Fei-Rong Ji, A-Yi Bu-Dian, Jian-Ping Jiang</attrib></supplementary-material></tp:treatment-sec><ref-list><ref id="B13"><mixed-citation xmlns:xlink="http://www.w3.org/1999/xlink" xlink:type="simple"><person-group><name name-style="western"><surname>Fei</surname><given-names>L</given-names></name><name name-style="western"><surname>Hu</surname><given-names>SQ</given-names></name><name name-style="western"><surname>Ye</surname><given-names>CY</given-names></name><name name-style="western"><surname>Huang</surname><given-names>YZ</given-names></name></person-group> (<year>2009</year>) <source>Fauna Sinica. <tp:taxon-name><tp:taxon-name-part taxon-name-part-type="class">Amphibia</tp:taxon-name-part></tp:taxon-name> (Vol. 2). <tp:taxon-name><tp:taxon-name-part taxon-name-part-type="order">Anura</tp:taxon-name-part></tp:taxon-name>.</source><publisher-name>Science Press</publisher-name>, <publisher-loc>Beijing</publisher-loc>, <size units="page">957 pp</size>.</mixed-citation></ref><ref id="B12"><mixed-citation xmlns:xlink="http://www.w3.org/1999/xlink" xlink:type="simple"><person-group><name name-style="western"><surname>Fei</surname><given-names>L</given-names></name><name name-style="western"><surname>Ye</surname><given-names>CY</given-names></name></person-group> (<year>2016</year>) <source>Amphibians of China (Vol. 1).</source><publisher-name>Science Press</publisher-name>, <publisher-loc>Beijing</publisher-loc>, <size units="page">749 pp</size>.</mixed-citation></ref></ref-list></tp:taxon-treatment>
