# Supplementary material for: ﻿A new Asian lazy toad of the genus Scutiger Theobald, 1868 (Anura, Megophryidae) from southern Tibet, China
Source: Zookeys. 2023 Dec 20;1187:31–62. doi: 10.3897/zookeys.1187.107958 (PMC10838179; doi:10.3897/zookeys.1187.107958)
Supplement: Supplementary material 1 — Pairwise genetic divergence between lineages of Scutiger based on 16S rRNA gene [file zookeys-1187-031_article-107958__-s001.xlsx]

## Sheet: 16S
Supplementary Table S1. Pairwise genetic divergence between lineages of Scutiger based on 16S rRNA gene.
Sample No.	Species	1–31	38	39	44	45	47–48	53	55–57	58––60	61	62	63–67	68–69	70	71	72
1–31	Scutiger luozhaensis sp. nov.	0.000–0.015
38	S. nyingchiensis	0.026–0.030
39	S. tengchongensis	0.031–0.035	0.0307377
44	S. ningshanensis	0.043–0.051	0.0418327	0.0490798
45	S. chintingensis	0.026–0.028	0.0298805	0.0286299	0.0357853
47–48	S. cf. boulengeri	0.044–0.046	0.0517928	0.0388548	0.0477137	0.0337972	0
53	S. liupanensis	0.038–0.045	0.0458167	0.0327198	0.0491493	0.0357853	0.0139165
55–57	S. mammatus	0.044–0.046	0.0458167	0.0449898	0.0536779	0.0377734	0.0218688	0.0238569	0
58–60	S. glandulatus	0.038–0.044	0.0458167	0.0449898	0.055666	0.0417495	0.027833	0.0298211	0.0238569	0
61	S. muliensis	0.039–0.041	0.0390947	0.026694	0.0451745	0.0287474	0.0205339	0.0143737	0.0184805	0.0287474
62	S. tuberculatus	0.046–0.048	0.0459082	0.0348361	0.0478088	0.0358566	0.0239044	0.0179283	0.0219124	0.0318725	0.00821355
63–67	S. boulengeri	0.040–0.045	0.043–0.047	0.037–0.040	0.047–0.051	0.038–0.041	0.022–0.025	0.016–0.018	0.024–0.027	0.030–0.033	0.014–0.017	0.018–0.021	0.000–0.004
68–69	S. cf. mammatus (S. sp)	0.038–0.040	0.0399202	0.0348361	0.0478011	0.0338645	0.0199203	0.0133843	0.0219124	0.0239044	0.0123457	0.0159681	0.004–0.006	0
70	S. ghunsa	0.031–0.033	0.0349794	0.0295983	0.0410678	0.0308008	0.0390144	0.036961	0.0328542	0.0390144	0.0275424	0.0349076	0.029–0.031	0.026749
71	S. occidentalis	0.030–0.034	0.0399202	0.0287474	0.0518962	0.0359281	0.0379242	0.0399202	0.0419162	0.0399202	0.0391753	0.046	0.040–0.043	0.038	0.0309278
72	S. nepalensis	0.036–0.038	0.0378486	0.0306748	0.0437376	0.0337972	0.0397614	0.0337972	0.0377734	0.0397614	0.0287474	0.0338645	0.034–0.037	0.0278884	0.026694	0.0379242
73	S. sikimmensis	0.042–0.044	0.0498008	0.0388548	0.0536779	0.0457256	0.0457256	0.0377734	0.0477137	0.0536779	0.0390144	0.0458167	0.040–0.043	0.0378486	0.036961	0.0479042	0.027833
