# Supplementary material for: ﻿A new Asian lazy toad of the genus Scutiger Theobald, 1868 (Anura, Megophryidae) from southern Tibet, China
Source: Zookeys. 2023 Dec 20;1187:31–62. doi: 10.3897/zookeys.1187.107958 (PMC10838179; doi:10.3897/zookeys.1187.107958)
Supplement: Supplementary material 2 — Pairwise genetic divergence between lineages of Scutiger based on COI gene [file zookeys-1187-031_article-107958__-s002.xlsx]

## Sheet: COI
Supplementary Table S1. Pairwise genetic divergence between lineages of Scutiger based on COI gene.
Sample No.	Species	1–31	32–33	36–38	39	40–41	42–43	44	45	46–48	49	50	51	52–53	55–57	58–60	61	62	63–67	70	71	72	73	74–75
1–31	Scutiger luozhaensis sp. nov.	0.000–0.010
32–33	S. gongshanensis	0071–0.080	0.00178253
36–38	S. nyingchiensis	0064–0.068	0.078–0.082	0.000–0.002
39	S. tengchongensis	0103–0.108	0.112–0.114	0.108–0.111
40–41	S. spinosus	0098–0.102	0.100–0.102	0.096–0.098	0.0909091	0
42–43	S. feiliangi	0124–0.130	0.133–0.136	0.124–0.132	0.131846	0.117241	0
44	S. ningshanensis	0124–0.129	0.137–0.139	0.132–0.137	0.138264	0.122995	0.020284
45	S. chintingensis	0125–0.132	0.141–0.143	0.128–0.133	0.133441	0.121212	0.127789	0.115756
46–48	S. cf. boulengeri	0121–0.127	0.134–0.137	0.119–0.124	0.121–0.124	0.119–0.125	0.124–0.128	0.127–0.130	0.119–0.122	0.002–0.006
49	S. jiulongensis	0127–0.130	0.139–0.141	0.125–0.127	0.128342	0.124777	0.131034	0.130125	0.11943	0.012–0.020
50	S. cf. boulengeri	0127–0.132	0.135–0.137	0.127–0.130	0.114148	0.110517	0.131846	0.131833	0.120579	0.040–0.045	0.0409982
51	S. wanglangensis	0121–0.125	0.130–0.132	0.121–0.123	0.121429	0.110714	0.115207	0.119643	0.116071	0.046–0.048	0.0482143	0.0232143
52–53	S. liupanensis	0122–0.127	0.134–0.135	0.119–0.122	0.115–0.119	0.114082	0.130–0.134	0.133–0.137	0.114–0.116	0.035–0.041	0.0409982	0.0237288	0.0375	0
55–57	S. mammatus	0127–0.132	0.134–0.137	0.127–0.130	0.127–0.129	0.121–0.123	0.132–0.134	0.129–0.130	0.125–0.127	0.059–0.063	0.061–0.062	0.059–0.061	0.059–0.061	0.064–0.068	0.000–0.002
58–60	S. glandulatus	0125–0.132	0.141–0.144	0.127–0.130	0.125–0.127	0.114–0.116	0.136–0.138	0.135–0.137	0.121–0.122	0.068–0.076	0.066–0.068	0.071–0.072	0.073–0.075	0.063–0.064	0.084–0.087	0.000–0.002
61	S. muliensis	0128–0.132	0.148–0.150	0.132–0.134	0.144385	0.117647	0.121839	0.131907	0.11943	0.068–0.071	0.0713012	0.0695187	0.0714286	0.0713012	0.075–0.077	0.078–0.080
62	S. tuberculatus	0127–0.130	0.134–0.135	0.130–0.132	0.13369	0.117647	0.124138	0.122995	0.12656	0.075–0.077	0.0802139	0.0748663	0.0714286	0.0677362	0.077–0.078	0.080–0.082	0.0552585
63–67	S. boulengeri	0132–0.144	0.135–0.143	0.119–0.127	0.117–0.125	0.121–0.127	0.132–0.136	0.129–0.134	0.125–0.132	0.063–0.073	0.071–0.077	0.072–0.077	0.077–0.082	0.072–0.078	0.082–0.089	0.071–0.077	0.084–0.089	0.080–0.086	0.003–0.009
70	S. ghunsa	0112–0.116	0.114–0.116	0.114–0.116	0.130125	0.101604	0.137931	0.139037	0.114082	0.116–0.123	0.122995	0.115865	0.116071	0.110517	0.123–0.125	0.118–0.119	0.131907	0.131907	0.119-0.125
71	S. occidentalis	0125–0.129	0.127–0.128	0.119–0.119	0.128617	0.108734	0.125761	0.125402	0.109325	0.101–0.108	0.103387	0.110932	0.103571	0.112–0.113	0.108–0.109	0.109–0.111	0.117647	0.110517	0.105-0.111	0.0980392
72	S. nepalensis	0124–0.130	0.130–0.132	0.121–0.123	0.128617	0.105169	0.137931	0.146302	0.120579	0.108–0.111	0.112299	0.110932	0.107143	0.108475	0.124–0.125	0.122–0.124	0.121212	0.121212	0.113-0.118	0.0944742	0.109325
73	S. sikimmensis	0146–0.150	0.160–0.162	0.141–0.146	0.141479	0.139037	0.15213	0.139871	0.138264	0.124–0.127	0.13369	0.133441	0.133929	0.122–0.125	0.141–0.143	0.122–0.124	0.14082	0.131907	0.130-0.137	0.13369	0.135048	0.136656
74–75	S. wuguanfui	0153–0.157	0.166–0.168	0.143–0.144	0.15508	0.146168	0.133333	0.13369	0.14795	0.157–0.160	0.160428	0.149733	0.142857	0.156863	0.148–0.150	0.160–0.160	0.158645	0.149733	0.144-0.148	0.14795	0.15508	0.146168	0.15508	0
