# Supplementary material for: ﻿A new Asian lazy toad of the genus Scutiger Theobald, 1868 (Anura, Megophryidae) from southern Tibet, China
Source: Zookeys. 2023 Dec 20;1187:31–62. doi: 10.3897/zookeys.1187.107958 (PMC10838179; doi:10.3897/zookeys.1187.107958)
Supplement: Supplementary material 3 — Pairwise genetic divergence between lineages of Scutiger based on RAG1 gene [file zookeys-1187-031_article-107958__-s003.xlsx]

## Sheet: Sheet1
Supplementary Table S3. Pairwise genetic divergence between lineages of Scutiger based on RAG1 gene.
Sample No.	Species	1–4, 6–7, 9–15, 17, 19–24, 26–28	34-35	37	45	47–48	54	58–60	61	62	63, 65, 67	71	72	73	75	76
1–4, 6–7, 9–15, 17, 19–24, 26–28	Scutiger luozhaensis sp. nov.	0
34-35	S. gongshanensis	0.006-0.018	0.00996264
37	S. nyingchiensis	0.001	0.006-0.016
45	S. chintingensis	0.007-0.009	0.007-0.019	0.00729927
47–48	S. cf. boulengeri	0.005-0.008	0.005-0.017	0.005-0.006	0.006-0.007	0.00104493
54	S. liupanensis	0.005-0.005	0.005-0.015	0.0036452	0.00608273	0.002-0.004
58–60	S. glandulatus	0.004-0.006	0.005-0.014	0.00364078	0.00628272	0.004-0.005	0.00242718	0
61	S. muliensis	0.009-0.011	0.010-0.019	0.00728155	0.00942408	0.007-0.008	0.00606796	0.00522466
62	S. tuberculatus	0.011-0.020	0.017-0.022	0.0133495	0.0157068	0.014-0.015	0.0121359	0.0104493	0.0167158
63, 65, 67	S. boulengeri	0.007-0.009	0.007-0.019	0.00728155	0.00837696	0.004-0.005	0.00485437	0.00626959	0.00940439	0.015674	0
71	S. occidentalis	0.003-0.004	0.003-0.014	0.00242718	0.00418848	0.002-0.003	0.00121359	0.00208986	0.00522466	0.0114943	0.00417973
72	S. nepalensis	0.003-0.004	0.003-0.014	0.00242718	0.00418848	0.002-0.003	0.00121359	0.00208986	0.00522466	0.0114943	0.00417973	0
73	S. sikimmensis	0.003-0.004	0.003-0.014	0.00243013	0.00419287	0.002-0.003	0.00121507	0.00209205	0.00523013	0.0115063	0.0041841	0	0
75	S. wuguanfui	0.006-0.007	0.006-0.016	0.00485437	0.0072904	0.005-0.006	0.00364078	0.00363636	0.00727273	0.0133333	0.00727273	0.00242424	0.00242424	0.00242718
76	Leptobrachium boringii	0.034-0.039	0.033-0.046	0.0376214	0.0324607	0.032-0.033	0.0364078	0.0334378	0.037037	0.04004	0.0334378	0.0323929	0.0323929	0.0324268	0.0375758
78	Leptobrachella liui	0.074-0.085	0.078-0.092	0.0803898	0.0789474	0.081-0.082	0.0816078	0.0776805	0.0810526	0.0852632	0.083151	0.0787746	0.0787746	0.0788609	0.0827251	0.0847639
