# Supplementary material for: ﻿A new Asian lazy toad of the genus Scutiger Theobald, 1868 (Anura, Megophryidae) from southern Tibet, China
Source: Zookeys. 2023 Dec 20;1187:31–62. doi: 10.3897/zookeys.1187.107958 (PMC10838179; doi:10.3897/zookeys.1187.107958)
Supplement: Supplementary material 4 — Morphometrics used for one-way ANOVA analysis [file zookeys-1187-031_article-107958__-s004.xlsx]

## Sheet: Sheet1
Supplementary Table S4. Morphometrics used for one-way ANOVA analysis.
Species	Voucher No.	Location	Sex	SVL	HL	HW	SL	IND	IOS	UEW	ACED	PCED	ED	LAL	LAW	HAL	HLL	THL	TL	TFL	FL	IMTL	HL/SVL	HW/SVL	SL/SVL	IND/SVL	IOS/SVL	UEW/SVL	ACED/SVL	PCED/SVL	ED/SVL	LAL/SVL	LAW/SVL	HAL/SVL	HLL/SVL	THL/SVL	TL/SVL	TFL/SVL	FL/SVL	IMTL/SVL
Scutiger luozhaensis sp. nov.	CIB 119115	Luozha County, Shannan Prefecture, Tibet, China	Male	56.4	16.6	17.2	6.5	5	4.5	3.8	8	13.7	5.9	14.6	5.6	12.6	78.5	21.4	21	36	25	4.1	0.294326	0.304965	0.115248	0.0886525	0.0797872	0.0673759	0.141844	0.242908	0.10461	0.258865	0.0992908	0.223404	1.39184	0.379433	0.37234	0.638298	0.443262	0.072695
Scutiger luozhaensis sp. nov.	CIB 119116	Luozha County, Shannan Prefecture, Tibet, China	Male	57	16.1	18.4	6.5	5.2	4.7	3.6	7.7	13.6	4.8	14.3	6.2	12.5	79.7	23	20.9	35.8	24	3.6	0.282456	0.322807	0.114035	0.0912281	0.0824561	0.0631579	0.135088	0.238596	0.0842105	0.250877	0.108772	0.219298	1.39825	0.403509	0.366667	0.62807	0.421053	0.0631579
Scutiger luozhaensis sp. nov.	CIB 119117	Luozha County, Shannan Prefecture, Tibet, China	Male	47	16.1	16.9	6.9	4.6	4.6	4	8.4	14.6	5	14.2	4.9	13.1	77.2	23	19.7	34.6	23.7	3.7	0.342553	0.359574	0.146809	0.0978723	0.0978723	0.0851064	0.178723	0.310638	0.106383	0.302128	0.104255	0.278723	1.64255	0.489362	0.419149	0.73617	0.504255	0.0787234
Scutiger luozhaensis sp. nov.	CIB 119118	Luozha County, Shannan Prefecture, Tibet, China	Male	49.6	15.4	18.4	6.3	5.1	4.1	5.1	9.3	15.2	5.6	15.9	6.3	13.2	80.5	23.2	21.7	35.6	24.6	4.1	0.310484	0.370968	0.127016	0.102823	0.0826613	0.102823	0.1875	0.306452	0.112903	0.320565	0.127016	0.266129	1.62298	0.467742	0.4375	0.717742	0.495968	0.0826613
Scutiger luozhaensis sp. nov.	CIB CJA 20220066	Luozha County, Shannan Prefecture, Tibet, China	Male	52.5	16.2	17.6	6.5	5	5.4	4.1	8.9	13.8	4.9	14.3	5.5	12.7	76.1	22.7	19.7	33.7	22.7	2.8	0.308571	0.335238	0.12381	0.0952381	0.102857	0.0780952	0.169524	0.262857	0.0933333	0.272381	0.104762	0.241905	1.44952	0.432381	0.375238	0.641905	0.432381	0.0533333
Scutiger luozhaensis sp. nov.	CIB CJA 20220102	Luozha County, Shannan Prefecture, Tibet, China	Male	54.3	15.6	19.4	7.2	5	4.8	3.2	8.7	14.3	4.4	14.7	5	14.5	76.3	19.7	20.5	36.2	24	2.4	0.287293	0.357274	0.132597	0.092081	0.0883978	0.0589319	0.160221	0.263352	0.0810313	0.270718	0.092081	0.267035	1.40516	0.362799	0.377532	0.666667	0.441989	0.0441989
Scutiger luozhaensis sp. nov.	CIB CJA 20220103	Luozha County, Shannan Prefecture, Tibet, China	Male	57.1	17.2	18.5	7.6	5.4	6.2	3.8	8.8	15.9	5.5	15.5	6.2	14.9	82.5	24.7	20.7	37.1	26.7	4.2	0.301226	0.323993	0.1331	0.0945709	0.108581	0.0665499	0.154116	0.278459	0.0963222	0.271454	0.108581	0.260946	1.44483	0.432574	0.362522	0.649737	0.467601	0.0735552
Scutiger luozhaensis sp. nov.	CIB CJA 20220121	Luozha County, Shannan Prefecture, Tibet, China	Male	53.8	16.2	18.7	6.7	5.5	4.6	4.3	9.1	14.7	5	14.1	5.4	12.7	73.3	20.2	19.6	33.6	24.8	2.9	0.301115	0.347584	0.124535	0.10223	0.0855019	0.0799257	0.169145	0.273234	0.0929368	0.262082	0.100372	0.236059	1.36245	0.375465	0.364312	0.624535	0.460967	0.0539033
Scutiger luozhaensis sp. nov.	CIB CJA 20220124	Luozha County, Shannan Prefecture, Tibet, China	Male	57.9	18.6	18.5	7.9	5.7	5	4.6	10.5	16.3	6.3	16.6	5.4	14.7	82.2	22.3	22	37.9	26.5	4.2	0.321244	0.319516	0.136442	0.0984456	0.0863558	0.0794473	0.181347	0.28152	0.108808	0.286701	0.0932642	0.253886	1.41969	0.385147	0.379965	0.654577	0.457686	0.0725389
Scutiger nyingchiensis	CIB QZ403	Lulang Town, Bayi District, Linzhi, Tibet, China	Male	50.9	17.2	17.6	7.1	5.1	4.3	3.6	9.1	3.4	5.4	12.7	7.2	13.7	79.2	22.8	21.1	35.3	25.6	3.6	0.337917	0.345776	0.139489	0.100196	0.0844794	0.0707269	0.178782	0.0667976	0.10609	0.249509	0.141454	0.269155	1.55599	0.447937	0.414538	0.693517	0.502947	0.0707269
Scutiger nyingchiensis	CIB QZ207	Lulang Town, Bayi District, Linzhi, Tibet, China	Male	55.6	17.7	17.9	7.2	4.4	4.5	4.4	8.4	4	5.2	14.4	6.6	14.8	82.7	24.1	22.1	36.5	23.9	3.8	0.318345	0.321942	0.129496	0.0791367	0.0809353	0.0791367	0.151079	0.0719424	0.0935252	0.258993	0.118705	0.266187	1.48741	0.433453	0.397482	0.656475	0.429856	0.0683453
Scutiger nyingchiensis	CIB QZ401	Lulang Town, Bayi District, Linzhi, Tibet, China	Male	54	18.1	18	7.8	4.6	4.2	4.2	9.4	14.2	5.4	14.3	6.6	12.8	79.3	23.4	21.4	34.5	23.8	3.4	0.335185	0.333333	0.144444	0.0851852	0.0777778	0.0777778	0.174074	0.262963	0.1	0.264815	0.122222	0.237037	1.46852	0.433333	0.396296	0.638889	0.440741	0.062963
Scutiger nyingchiensis	CIB QZ402	Lulang Town, Bayi District, Linzhi, Tibet, China	Male	54.6	18.8	19.2	6.9	4.7	4.8	4.1	9.2	14.8	5.4	14.3	6.4	14.2	82.6	23.6	23.2	35.8	23.9	2.9	0.344322	0.351648	0.126374	0.0860806	0.0879121	0.0750916	0.168498	0.271062	0.0989011	0.261905	0.117216	0.260073	1.51282	0.432234	0.424908	0.655678	0.437729	0.0531136
Scutiger nyingchiensis	CIB QZ410	Lulang Town, Bayi District, Linzhi, Tibet, China	Male	55.5	17.5	18.9	7.5	4.8	5.2	4	9.1	14.8	6	15.3	6.1	13.5	83.6	24.6	22.3	36.7	26.3	4	0.315315	0.340541	0.135135	0.0864865	0.0936937	0.0720721	0.163964	0.266667	0.108108	0.275676	0.10991	0.243243	1.50631	0.443243	0.401802	0.661261	0.473874	0.0720721
Scutiger nyingchiensis	CIB QZ408	Lulang Town, Bayi District, Linzhi, Tibet, China	Male	53.3	17.1	17.7	7.3	4.5	5.1	3.9	8.4	13.7	5.5	12.6	6.1	12.3	76.2	21.9	20.5	33.8	22.7	3.2	0.320826	0.332083	0.136961	0.0844278	0.0956848	0.0731707	0.157598	0.257036	0.103189	0.236398	0.114447	0.230769	1.42964	0.410882	0.384615	0.634146	0.425891	0.0600375
Scutiger nyingchiensis	CIB QZ409	Lulang Town, Bayi District, Linzhi, Tibet, China	Male	55.2	18.8	19.1	7.6	5.1	4.8	4	8.9	14.6	5.7	14.9	6.9	13.9	81	23.2	21.4	36.4	25	3.6	0.34058	0.346014	0.137681	0.0923913	0.0869565	0.0724638	0.161232	0.264493	0.103261	0.269928	0.125	0.251812	1.46739	0.42029	0.387681	0.65942	0.452899	0.0652174
Scutiger nyingchiensis	CIB QZ398	Lulang Town, Bayi District, Linzhi, Tibet, China	Male	52	15.6	17.1	6.4	4.4	4.3	3.4	7.7	13.2	4.9	12.7	6.3	13.7	78.6	22.5	20.6	35.5	25.1	4.4	0.3	0.328846	0.123077	0.0846154	0.0826923	0.0653846	0.148077	0.253846	0.0942308	0.244231	0.121154	0.263462	1.51154	0.432692	0.396154	0.682692	0.482692	0.0846154
Scutiger gongshanensis	KIZ 036222	Gongshan, Nujiang, Yunnan, China	Male	53.2	17	18.3	6.9	4.9	4.7	4.1	9.6	14.7	5.4	10.3	6.1	11.8	54.8	20	19.5	31.7	20.4	3.5	0.319549	0.343985	0.129699	0.0921053	0.0883459	0.0770677	0.180451	0.276316	0.101504	0.193609	0.114662	0.221805	1.03008	0.37594	0.366541	0.595865	0.383459	0.0657895
Scutiger gongshanensis	KIZ 036221	Lushui, Nujiuang, Yunnan, China	Male	51	15.8	16.4	6.9	4.2	4.4	3.7	7.9	12.7	5.3	10.4	7.1	11.6	53.5	17.1	17.4	26.9	19.8	3	0.309804	0.321569	0.135294	0.0823529	0.0862745	0.072549	0.154902	0.24902	0.103922	0.203922	0.139216	0.227451	1.04902	0.335294	0.341176	0.527451	0.388235	0.0588235
