# Supplementary material for: ﻿A new Asian lazy toad of the genus Scutiger Theobald, 1868 (Anura, Megophryidae) from southern Tibet, China
Source: Zookeys. 2023 Dec 20;1187:31–62. doi: 10.3897/zookeys.1187.107958 (PMC10838179; doi:10.3897/zookeys.1187.107958)
Supplement: Supplementary material 5 — Detailed measurements (in mm) for adults of Scutigerluozhaensis sp. nov. [file zookeys-1187-031_article-107958__-s005.xlsx]

## Sheet: Sheet1
Supplementary Table S5. Detailed measurements (in mm) for adults of Scutiger luozhaensis sp. nov.
Voucher No.	Location	Sex	Type	SVL	AG	HL	HW	HH	SL	IND	IOS	UEW	ACED	PCED	ED	SND	END	LAL	LAW	HAL	HLL	THL	TL	TFL	FL	TW	IMTL
CIB 119119	Luozha County, Shannan Prefecture, Tibet, China	Female	Paratype	65.2	29.6	18.5	21.7	9.4	7.9	5.5	7.1	4.8	10.8	17.4	6	2.9	4.6	15.8	4.8	14.7	83.4	23.8	21.2	38.4	27.9	6.3	3.3
CIB 119120	Luozha County, Shannan Prefecture, Tibet, China	Female	Paratype	49.8	21.6	14.4	16.4	7.3	5.8	3.8	4.4	3.3	7	11.9	5.3	2	3.8	13	3.8	13.6	68.5	19.9	17	31.7	22.1	4.8	3.7
CIB 119121	Luozha County, Shannan Prefecture, Tibet, China	Female	Paratype	60.2	29.8	17.5	21	8.5	8.2	6.3	5.3	4.2	10.7	16.6	6.2	4.4	3.5	16.2	4.7	15.8	84.2	25.2	21.6	37.4	26.3	6.4	5.3
CIB 119122	Luozha County, Shannan Prefecture, Tibet, China	Female	Paratype	61.6	28.4	17.6	22	8.8	7.3	5.7	4.5	5.3	10.1	17.2	6.5	3.6	3.3	15.8	4.4	15.3	78.3	19.9	20.7	37.7	26.7	5.6	3.7
CIB 119123	Luozha County, Shannan Prefecture, Tibet, China	Female	Paratype	60.6	28	18.3	21.1	9.7	8.1	5.6	5.2	4.9	9.2	16.5	5.5	3.7	4.1	14.5	6.6	15.5	78.6	21.8	19.8	37	26.1	5.7	4.5
CIB QZ2021134	Luozha County, Shannan Prefecture, Tibet, China	Female	Referred specimen	57.3	27.4	15.7	17.3	7.9	6.6	4.5	4.9	3.7	8.9	13.9	3.3	3.3	4.5	13	4.2	14	75.9	22.2	18.7	35	24.2	5.2	3.3
CIB QZ2021140	Luozha County, Shannan Prefecture, Tibet, China	Female	Referred specimen	54.1	21.4	16	17.4	7.3	6.3	4.9	5	3.6	8.2	14.4	5.3	2.9	4.1	14.4	4.2	12.9	74.9	22.6	18.8	33.4	23	5.1	5.2
CIB 119115	Luozha County, Shannan Prefecture, Tibet, China	Male	Holotype	56.4	21.3	16.6	17.2	9.4	6.5	5	4.5	3.8	8	13.7	5.9	3.3	4.1	14.6	5.6	12.6	78.5	21.4	21	36	25	5.9	4.1
CIB 119116	Luozha County, Shannan Prefecture, Tibet, China	Male	Paratype	57	25.7	16.1	18.4	9.3	6.5	5.2	4.7	3.6	7.7	13.6	4.8	2.7	4	14.3	6.2	12.5	79.7	23	20.9	35.8	24	5.2	3.6
CIB 119117	Luozha County, Shannan Prefecture, Tibet, China	Male	Paratype	47	17.6	16.1	16.9	9.3	6.9	4.6	4.6	4	8.4	14.6	5	3.1	4.2	14.2	4.9	13.1	77.2	23	19.7	34.6	23.7	6.2	3.7
CIB 119118	Luozha County, Shannan Prefecture, Tibet, China	Male	Paratype	49.6	27.7	15.4	18.4	9.1	6.3	5.1	4.1	5.1	9.3	15.2	5.6	3	4	15.9	6.3	13.2	80.5	23.2	21.7	35.6	24.6	5.6	4.1
CIB CJA 20220066	Luozha County, Shannan Prefecture, Tibet, China	Male	Referred specimen	52.5	18.5	16.2	17.6	6.1	6.5	5	5.4	4.1	8.9	13.8	4.9	3.2	3.9	14.3	5.5	12.7	76.1	22.7	19.7	33.7	22.7	6.2	2.8
CIB CJA 20220102	Luozha County, Shannan Prefecture, Tibet, China	Male	Referred specimen	54.3	25.9	15.6	19.4	7	7.2	5	4.8	3.2	8.7	14.3	4.4	3.1	2.9	14.7	5	14.5	76.3	19.7	20.5	36.2	24	5.4	2.4
CIB CJA 20220103	Luozha County, Shannan Prefecture, Tibet, China	Male	Referred specimen	57.1	22.6	17.2	18.5	10.3	7.6	5.4	6.2	3.8	8.8	15.9	5.5	4	3.6	15.5	6.2	14.9	82.5	24.7	20.7	37.1	26.7	6.4	4.2
CIB CJA 20220121	Luozha County, Shannan Prefecture, Tibet, China	Male	Referred specimen	53.8	26.9	16.2	18.7	8.9	6.7	5.5	4.6	4.3	9.1	14.7	5	3.5	2.9	14.1	5.4	12.7	73.3	20.2	19.6	33.6	24.8	6.2	2.9
CIB CJA 20220124	Luozha County, Shannan Prefecture, Tibet, China	Male	Referred specimen	57.9	25.1	18.6	18.5	9.7	7.9	5.7	5	4.6	10.5	16.3	6.3	4.1	3.2	16.6	5.4	14.7	82.2	22.3	22	37.9	26.5	6.9	4.2
CIB CJA 20220077	Luozha County, Shannan Prefecture, Tibet, China	Female		66.2	29.6	17.9	23.3	-	-	-	-	-	-	-	-	-	-	15.6	-	16.8	80.5	22.8	20.5	37.2	26.4	-	-
CIB CJA 20220076	Luozha County, Shannan Prefecture, Tibet, China	Male		67.2	31.7	18	23.1	-	7.4	-	-	-	-	-	-	-	-	17.5	6	14.2	89.7	26.6	23.6	39.5	27.5	-	-
CIB CJA 20220073	Luozha County, Shannan Prefecture, Tibet, China	Male		59.4	26	17.5	20.2	9.6	7.4	5.6	4.6	3.5	8.4	14.7	5.3	4.1	4.3	17.2	5.9	14.9	78.8	22.3	22.6	34	26.7	6.3	-
CIB CJA 20220074	Luozha County, Shannan Prefecture, Tibet, China	Male		57.4	22.5	16.6	18.8	7.8	6.5	4.1	4.9	-	6.9	13.2	5.7	2.7	3.5	16	5.1	13.7	84.9	24.3	21.5	39.1	26.9	5.2	-
CIB CJA 20220075	Luozha County, Shannan Prefecture, Tibet, China	Male		56.5	21.2	16.7	18.9	8.5	6.2	4.5	5.3	-	8.5	12.5	4.5	2.6	3.2	16.6	4.9	15.1	85.1	24.1	22.4	38.6	26.8	5.9	-
